# Supplementary material for: 9-(1,1-Dimethyl-3-oxobut­yl)adenine
Source: Acta Crystallogr Sect E Struct Rep Online. 2010 Sep 4;66(Pt 10):o2475. doi: 10.1107/S1600536810034628 (PMC2983190; doi:10.1107/S1600536810034628)
Supplement: Supplementary file 1 [file e-66-o2475-sup1.cif]

##############################################################################
###                                                                        ###
###        Electronic paper (Acta Crystallographica Section E)             ###
###                                                                        ###
##############################################################################
#                                                                            #
# This CIF contains the data in a paper accepted for publication in Acta     #
# Crystallographica Section E. It conforms to the requirements of Notes      #
# for Authors for Section E, and has been peer reviewed under the auspices   #
# of the IUCr Commission on Journals.                                        #
#                                                                            #
# Full details of the Crystallographic Information File format               #
# are given in the paper "The Crystallographic Information File (CIF):       #
# a New Standard Archive File for Crystallography" by S. R. Hall, F. H.      #
# Allen and I. D. Brown [Acta Cryst. (1991), A47, 655-685].                  #
#                                                                            #
# The current version of the core CIF dictionary is obtainable from          #
# ftp://ftp.iucr.org/pub/cif_core.dic. The current version number is 2.4.    #
#                                                                            #
# Software is freely available for graphical display of the structure(s) in  #
# this CIF.  For information consult the CIF home page http://www.iucr.org/  #
# cif/home.html                                                              #
#                                                                            #
# This file may be used for bona fide research purposes within the           #
# scientific community so long as proper attribution is given to the journal # 
# article from which it was obtained.                                        #
#                                                                            #
##############################################################################
                                             
data_global
_audit_creation_method     'form.cif (version 2.0)'
_journal_data_validation_number     ?
_journal_date_recd_electronic     2010-07-13
_journal_date_accepted     2010-08-27
_journal_name_full     'Acta Crystallographica, Section E'
_journal_year     2010
_journal_volume     66
_journal_issue     10
_journal_page_first     o2475
_journal_page_last     o2475
_journal_paper_category     QO
_journal_coeditor_code     BG2361
_publ_contact_author_name     'Mingshu Wu'
_publ_contact_author_address
;
  Key Laboratory of Tropical Medicinal Plant Chemistry
  of Ministry of Education,
  Hainan Normal University,
  College of Chemistry & Chemical Engineering,
  Hainan Normal University,
  Haikou 571158
  People's Republic of China
;
_publ_contact_author_email     'wumingshu@126.com'
_publ_contact_author_fax     '86 898 65889422'
_publ_contact_author_phone     '86 898 65889422'
_publ_section_title
;
9-(1,1-Dimethyl-3-oxobutyl)adenine
;
loop_
    _publ_author_name
    _publ_author_footnote
    _publ_author_address
    'Kong, Dulin' ?
;
Key Laboratory of Tropical Medicinal Plant Chemistry of the Ministry of
 Education,
College of Chemistry & Chemical Engineering,
Hainan Normal University,
Haikou 571158
People's Republic of China
;
    'Wu, Mingshu' ?
;
Key Laboratory of Tropical Medicinal Plant Chemistry of the Ministry of
 Education,
College of Chemistry & Chemical Engineering,
Hainan Normal University,
Haikou 571158
People's Republic of China
;
    'Li, Huiyan' ?
;
Environmental Engineering Department,
Environmental Management College of China,
Qinhuangdao 066004
People's Republic of China
;
    'Ma, Jingya' ?
;
Key Laboratory of Tropical Medicinal Plant Chemistry of the Ministry of
 Education,
College of Chemistry & Chemical Engineering,
Hainan Normal University,
Haikou 571158
People's Republic of China
;
data_I
_audit_creation_method     SHELXL-97
_chemical_name_systematic
;
9-(1,1-Dimethyl-3-oxobutyl)adenine
;
_chemical_name_common     ?
_chemical_formula_moiety     'C11 H15 N5 O'
_chemical_formula_sum     'C11 H15 N5 O'
_chemical_formula_iupac     'C11 H15 N5 O'
_chemical_formula_weight     233.28
_chemical_melting_point     ?
_symmetry_cell_setting     triclinic
_symmetry_space_group_name_H-M     'P -1'
_symmetry_space_group_name_Hall     '-P 1'
loop_
    _symmetry_equiv_pos_as_xyz
    'x, y, z'
    '-x, -y, -z'
_cell_length_a     8.2565(8)
_cell_length_b     11.2229(11)
_cell_length_c     13.4021(13)
_cell_angle_alpha     78.4210(10)
_cell_angle_beta     89.551(2)
_cell_angle_gamma     88.4830(10)
_cell_volume     1216.2(2)
_cell_formula_units_Z     4
_cell_measurement_reflns_used     1894
_cell_measurement_theta_min     2.645
_cell_measurement_theta_max     24.256
_cell_measurement_temperature     298(2)
_exptl_crystal_description     block
_exptl_crystal_colour     colourless
_exptl_crystal_size_max     0.48
_exptl_crystal_size_mid     0.47
_exptl_crystal_size_min     0.14
_exptl_crystal_density_diffrn     1.274
_exptl_crystal_density_meas     ?
_exptl_crystal_density_method     'not measured'
_exptl_crystal_F_000     496
_exptl_absorpt_coefficient_mu     0.088
_exptl_absorpt_correction_type     multi-scan
_exptl_absorpt_process_details     '(SADABS; Bruker, 2005)'
_exptl_absorpt_correction_T_min     0.96
_exptl_absorpt_correction_T_max     0.99
_diffrn_ambient_temperature     298(2)
_diffrn_radiation_type     MoK\a
_diffrn_radiation_wavelength     0.71073
_diffrn_radiation_source     'fine-focus sealed tube'
_diffrn_radiation_monochromator     graphite
_diffrn_measurement_device_type     'Bruker APEXII CCD area-detector'
_diffrn_measurement_method     'phi and omega scans'
_diffrn_detector_area_resol_mean     ?
_diffrn_reflns_number     6288
_diffrn_reflns_av_R_equivalents     0.0303
_diffrn_reflns_av_sigmaI/netI     0.0688
_diffrn_reflns_theta_min     1.55
_diffrn_reflns_theta_max     25.02
_diffrn_reflns_theta_full     25.02
_diffrn_measured_fraction_theta_max     0.981
_diffrn_measured_fraction_theta_full     0.981
_diffrn_reflns_limit_h_min     -9
_diffrn_reflns_limit_h_max     9
_diffrn_reflns_limit_k_min     -13
_diffrn_reflns_limit_k_max     12
_diffrn_reflns_limit_l_min     -15
_diffrn_reflns_limit_l_max     15
_diffrn_standards_number     ?
_diffrn_standards_interval_count     ?
_diffrn_standards_interval_time     ?
_diffrn_standards_decay_%     ?
_refine_special_details
;
Refinement of <i>F</i>^2^ against ALL reflections. The weighted <i>R</i>-factor
<i>wR</i> and goodness of fit <i>S</i> are based on <i>F</i>^2^, conventional
<i>R</i>-factors <i>R</i> are based on <i>F</i>, with <i>F</i> set to zero for
negative <i>F</i>^2^. The threshold expression of <i>F</i>^2^ >
\s(<i>F</i>^2^) is used only for calculating <i>R</i>-factors(gt) <i>etc</i>.
and is not relevant to the choice of reflections for refinement.
<i>R</i>-factors based on <i>F</i>^2^ are statistically about twice as large
as those based on <i>F</i>, and <i>R</i>- factors based on ALL data will be
even larger.
;
_reflns_number_total     4208
_reflns_number_gt     2538
_reflns_threshold_expression     I>2\s(I)
_refine_ls_structure_factor_coef     Fsqd
_refine_ls_matrix_type     full
_refine_ls_R_factor_all     0.0983
_refine_ls_R_factor_gt     0.0562
_refine_ls_wR_factor_gt     0.1342
_refine_ls_wR_factor_ref     0.1616
_refine_ls_goodness_of_fit_ref     1.060
_refine_ls_restrained_S_all     1.060
_refine_ls_number_reflns     4208
_refine_ls_number_parameters     313
_refine_ls_number_restraints     0
_refine_ls_hydrogen_treatment     constr
_refine_ls_weighting_scheme     calc
_refine_ls_weighting_details
         'calc w=1/[\s^2^(Fo^2^)+(0.0626P)^2^+0.3212P] where P=(Fo^2^+2Fc^2^)/3'
_atom_sites_solution_hydrogens     geom
_atom_sites_solution_primary     direct
_atom_sites_solution_secondary     difmap
_refine_ls_shift/su_max     0.000
_refine_ls_shift/su_mean     0.000
_refine_diff_density_max     0.241
_refine_diff_density_min     -0.222
_refine_ls_extinction_method     none
_refine_ls_extinction_coef     ?
loop_
    _atom_type_symbol
    _atom_type_description
    _atom_type_scat_dispersion_real
    _atom_type_scat_dispersion_imag
    _atom_type_scat_source
    'C' 'C' 0.0033 0.0016
                         'International Tables Vol C Tables 4.2.6.8 and 6.1.1.4'
    'H' 'H' 0.0000 0.0000
                         'International Tables Vol C Tables 4.2.6.8 and 6.1.1.4'
    'O' 'O' 0.0106 0.0060
                         'International Tables Vol C Tables 4.2.6.8 and 6.1.1.4'
    'N' 'N' 0.0061 0.0033
                         'International Tables Vol C Tables 4.2.6.8 and 6.1.1.4'
_computing_data_collection     'APEX2 (Bruker, 2005)'
_computing_cell_refinement     'SAINT (Bruker, 2005)'
_computing_data_reduction     'SAINT (Bruker, 2005)'
_computing_structure_solution     'SHELXS97 (Sheldrick, 2008)'
_computing_structure_refinement     'SHELXL97 (Sheldrick, 2008)'
_computing_molecular_graphics     '<i>Mercury</i> (Macrae <i>et al.</i>, 2006)'
_computing_publication_material     'SHELXL97 (Sheldrick, 2008)'
loop_
    _atom_site_type_symbol
    _atom_site_label
    _atom_site_fract_x
    _atom_site_fract_y
    _atom_site_fract_z
    _atom_site_U_iso_or_equiv
    _atom_site_adp_type
    _atom_site_calc_flag
    _atom_site_refinement_flags
    _atom_site_occupancy
    _atom_site_disorder_assembly
    _atom_site_disorder_group
    N N1 0.2572(3) 0.8076(2) 0.01198(17) 0.0416(6) Uani d . 1 . .
    N N2 0.3297(3) 0.9315(2) 0.11520(19) 0.0483(6) Uani d . 1 . .
    N N3 -0.0300(3) 0.7899(2) 0.0569(2) 0.0498(7) Uani d . 1 . .
    N N4 -0.1029(3) 0.9008(2) 0.18776(19) 0.0480(7) Uani d . 1 . .
    N N5 0.0816(3) 1.0018(2) 0.26608(19) 0.0529(7) Uani d . 1 . .
    H H5A 0.0059 1.0165 0.3067 0.063 Uiso calc R 1 . .
    H H5B 0.1776 1.0275 0.2720 0.063 Uiso calc R 1 . .
    N N6 0.7455(3) 0.2103(2) 0.49198(17) 0.0410(6) Uani d . 1 . .
    N N7 0.8180(3) 0.0572(2) 0.41366(18) 0.0437(6) Uani d . 1 . .
    N N8 0.4600(3) 0.2330(2) 0.44317(19) 0.0493(7) Uani d . 1 . .
    N N9 0.3889(3) 0.0939(2) 0.33544(19) 0.0471(6) Uani d . 1 . .
    N N10 0.5742(3) -0.0341(2) 0.2781(2) 0.0542(7) Uani d . 1 . .
    H H10A 0.5002 -0.0547 0.2405 0.065 Uiso calc R 1 . .
    H H10B 0.6704 -0.0653 0.2779 0.065 Uiso calc R 1 . .
    O O1 0.4200(4) 0.5832(2) 0.1274(2) 0.0890(9) Uani d . 1 . .
    O O2 0.9215(3) 0.3952(2) 0.34758(19) 0.0747(7) Uani d . 1 . .
    C C1 0.3770(4) 0.8703(3) 0.0464(2) 0.0477(8) Uani d . 1 . .
    H H1 0.4832 0.8695 0.0229 0.057 Uiso calc R 1 . .
    C C2 0.1666(3) 0.9074(2) 0.1277(2) 0.0378(7) Uani d . 1 . .
    C C3 0.1211(3) 0.8310(2) 0.0644(2) 0.0386(7) Uani d . 1 . .
    C C4 -0.1302(4) 0.8313(3) 0.1201(3) 0.0514(8) Uani d . 1 . .
    H H4 -0.2371 0.8082 0.1169 0.062 Uiso calc R 1 . .
    C C5 0.0503(3) 0.9394(3) 0.1940(2) 0.0420(7) Uani d . 1 . .
    C C6 0.2743(4) 0.7212(3) -0.0589(2) 0.0478(8) Uani d . 1 . .
    C C7 0.2204(4) 0.5963(3) -0.0013(2) 0.0559(9) Uani d . 1 . .
    H H7A 0.1040 0.6009 0.0083 0.067 Uiso calc R 1 . .
    H H7B 0.2414 0.5381 -0.0447 0.067 Uiso calc R 1 . .
    C C8 0.2954(5) 0.5463(3) 0.1002(3) 0.0608(9) Uani d . 1 . .
    C C9 0.2085(5) 0.4448(5) 0.1656(4) 0.1136(18) Uani d . 1 . .
    H H9A 0.2738 0.4109 0.2239 0.170 Uiso calc R 1 . .
    H H9B 0.1882 0.3830 0.1274 0.170 Uiso calc R 1 . .
    H H9C 0.1075 0.4751 0.1878 0.170 Uiso calc R 1 . .
    C C10 0.1629(4) 0.7668(3) -0.1489(2) 0.0661(10) Uani d . 1 . .
    H H10C 0.0531 0.7699 -0.1253 0.099 Uiso calc R 1 . .
    H H10D 0.1713 0.7126 -0.1959 0.099 Uiso calc R 1 . .
    H H10E 0.1939 0.8467 -0.1826 0.099 Uiso calc R 1 . .
    C C11 0.4479(4) 0.7178(3) -0.0957(3) 0.0684(10) Uani d . 1 . .
    H H11A 0.4784 0.7983 -0.1283 0.103 Uiso calc R 1 . .
    H H11B 0.4575 0.6646 -0.1434 0.103 Uiso calc R 1 . .
    H H11C 0.5179 0.6885 -0.0387 0.103 Uiso calc R 1 . .
    C C12 0.8644(4) 0.1328(3) 0.4701(2) 0.0452(7) Uani d . 1 . .
    H H12 0.9701 0.1334 0.4934 0.054 Uiso calc R 1 . .
    C C13 0.6556(3) 0.0876(2) 0.3974(2) 0.0371(7) Uani d . 1 . .
    C C14 0.6081(3) 0.1810(2) 0.4449(2) 0.0383(7) Uani d . 1 . .
    C C15 0.3592(4) 0.1818(3) 0.3882(2) 0.0510(8) Uani d . 1 . .
    H H15 0.2527 0.2113 0.3860 0.061 Uiso calc R 1 . .
    C C16 0.5397(3) 0.0464(3) 0.3364(2) 0.0403(7) Uani d . 1 . .
    C C17 0.7629(4) 0.3162(3) 0.5422(2) 0.0485(8) Uani d . 1 . .
    C C18 0.7157(4) 0.4315(3) 0.4650(2) 0.0544(9) Uani d . 1 . .
    H H18A 0.6011 0.4286 0.4506 0.065 Uiso calc R 1 . .
    H H18B 0.7303 0.5007 0.4970 0.065 Uiso calc R 1 . .
    C C19 0.8052(4) 0.4549(3) 0.3652(3) 0.0539(8) Uani d . 1 . .
    C C20 0.7440(5) 0.5588(4) 0.2860(3) 0.0932(14) Uani d . 1 . .
    H H20A 0.8196 0.5739 0.2304 0.140 Uiso calc R 1 . .
    H H20B 0.7319 0.6301 0.3150 0.140 Uiso calc R 1 . .
    H H20C 0.6409 0.5393 0.2616 0.140 Uiso calc R 1 . .
    C C21 0.6479(5) 0.3011(3) 0.6328(3) 0.0689(10) Uani d . 1 . .
    H H21A 0.5399 0.2908 0.6106 0.103 Uiso calc R 1 . .
    H H21B 0.6503 0.3722 0.6624 0.103 Uiso calc R 1 . .
    H H21C 0.6810 0.2309 0.6826 0.103 Uiso calc R 1 . .
    C C22 0.9356(4) 0.3201(3) 0.5801(3) 0.0658(10) Uani d . 1 . .
    H H22A 0.9617 0.2457 0.6271 0.099 Uiso calc R 1 . .
    H H22B 0.9449 0.3875 0.6137 0.099 Uiso calc R 1 . .
    H H22C 1.0091 0.3296 0.5234 0.099 Uiso calc R 1 . .
loop_
    _atom_site_aniso_label
    _atom_site_aniso_U_11
    _atom_site_aniso_U_22
    _atom_site_aniso_U_33
    _atom_site_aniso_U_12
    _atom_site_aniso_U_13
    _atom_site_aniso_U_23
    N1 0.0432(15) 0.0402(14) 0.0416(14) -0.0020(11) -0.0024(11) -0.0081(12)
    N2 0.0399(15) 0.0545(16) 0.0540(16) -0.0090(12) 0.0030(12) -0.0182(14)
    N3 0.0428(15) 0.0531(16) 0.0546(16) -0.0070(13) -0.0073(13) -0.0124(13)
    N4 0.0373(15) 0.0555(16) 0.0543(16) -0.0047(12) -0.0040(12) -0.0179(14)
    N5 0.0375(14) 0.0680(18) 0.0615(18) -0.0062(12) 0.0024(12) -0.0322(15)
    N6 0.0405(14) 0.0402(14) 0.0443(15) -0.0105(11) -0.0026(11) -0.0117(12)
    N7 0.0405(15) 0.0447(15) 0.0468(15) -0.0047(11) -0.0044(11) -0.0107(12)
    N8 0.0414(15) 0.0525(16) 0.0564(17) -0.0053(12) 0.0008(12) -0.0162(13)
    N9 0.0362(14) 0.0584(17) 0.0485(15) -0.0103(12) 0.0028(11) -0.0141(13)
    N10 0.0401(15) 0.0626(17) 0.0674(18) -0.0084(13) -0.0063(13) -0.0296(15)
    O1 0.105(2) 0.0779(19) 0.0757(19) -0.0019(17) -0.0336(17) 0.0054(15)
    O2 0.0770(18) 0.0712(17) 0.0722(17) -0.0083(15) 0.0210(14) -0.0060(14)
    C1 0.0407(18) 0.0519(19) 0.0516(19) -0.0047(15) 0.0015(15) -0.0127(16)
    C2 0.0346(16) 0.0395(16) 0.0397(16) -0.0041(13) -0.0008(13) -0.0086(14)
    C3 0.0356(17) 0.0368(16) 0.0401(17) -0.0022(13) -0.0043(13) 0.0003(13)
    C4 0.0369(18) 0.057(2) 0.061(2) -0.0090(15) -0.0038(16) -0.0118(18)
    C5 0.0388(17) 0.0430(17) 0.0443(18) -0.0021(13) -0.0043(14) -0.0090(15)
    C6 0.066(2) 0.0417(18) 0.0365(17) 0.0014(15) -0.0023(15) -0.0108(14)
    C7 0.072(2) 0.0430(18) 0.055(2) -0.0013(16) -0.0081(17) -0.0142(16)
    C8 0.071(2) 0.050(2) 0.057(2) 0.0128(19) 0.001(2) -0.0020(18)
    C9 0.082(3) 0.136(4) 0.094(3) 0.003(3) 0.021(3) 0.046(3)
    C10 0.090(3) 0.064(2) 0.044(2) 0.001(2) -0.0139(18) -0.0098(17)
    C11 0.076(3) 0.072(2) 0.061(2) 0.007(2) 0.0088(19) -0.025(2)
    C12 0.0390(17) 0.0495(18) 0.0470(18) -0.0084(14) -0.0061(14) -0.0085(15)
    C13 0.0333(16) 0.0371(16) 0.0392(16) -0.0083(12) 0.0007(12) -0.0023(13)
    C14 0.0366(17) 0.0387(16) 0.0385(16) -0.0105(13) 0.0033(13) -0.0043(13)
    C15 0.0388(18) 0.061(2) 0.053(2) -0.0028(15) 0.0017(15) -0.0096(17)
    C16 0.0384(17) 0.0437(17) 0.0392(17) -0.0127(14) 0.0050(13) -0.0078(14)
    C17 0.055(2) 0.0488(19) 0.0442(18) -0.0177(15) 0.0027(15) -0.0142(15)
    C18 0.060(2) 0.0439(19) 0.063(2) -0.0120(16) 0.0047(17) -0.0175(17)
    C19 0.054(2) 0.051(2) 0.056(2) -0.0205(17) -0.0019(17) -0.0063(17)
    C20 0.086(3) 0.108(3) 0.073(3) -0.002(3) -0.013(2) 0.012(3)
    C21 0.083(3) 0.074(2) 0.055(2) -0.020(2) 0.0121(19) -0.0231(19)
    C22 0.071(2) 0.065(2) 0.066(2) -0.0249(19) -0.0131(19) -0.0202(19)
_geom_special_details
;
All e.s.d.'s (except the e.s.d. in the dihedral angle between two l.s. planes)
are estimated using the full covariance matrix. The cell e.s.d.'s are taken
into account individually in the estimation of e.s.d.'s in distances, angles
and torsion angles; correlations between e.s.d.'s in cell parameters are only
used when they are defined by crystal symmetry. An approximate (isotropic)
treatment of cell e.s.d.'s is used for estimating e.s.d.'s involving l.s.
planes.
;
loop_
    _geom_bond_atom_site_label_1
    _geom_bond_atom_site_label_2
    _geom_bond_site_symmetry_2
    _geom_bond_distance
    _geom_bond_publ_flag
    N1 C1 . 1.364(3) ?
    N1 C3 . 1.368(3) ?
    N1 C6 . 1.491(3) ?
    N2 C1 . 1.307(4) ?
    N2 C2 . 1.383(3) ?
    N3 C4 . 1.320(4) ?
    N3 C3 . 1.353(3) ?
    N4 C4 . 1.334(4) ?
    N4 C5 . 1.356(3) ?
    N5 C5 . 1.333(3) ?
    N5 H5A . 0.8600 ?
    N5 H5B . 0.8600 ?
    N6 C12 . 1.364(4) ?
    N6 C14 . 1.382(3) ?
    N6 C17 . 1.489(3) ?
    N7 C12 . 1.311(3) ?
    N7 C13 . 1.383(3) ?
    N8 C15 . 1.331(4) ?
    N8 C14 . 1.339(3) ?
    N9 C15 . 1.340(4) ?
    N9 C16 . 1.341(3) ?
    N10 C16 . 1.332(3) ?
    N10 H10A . 0.8600 ?
    N10 H10B . 0.8600 ?
    O1 C8 . 1.205(4) ?
    O2 C19 . 1.205(4) ?
    C1 H1 . 0.9300 ?
    C2 C3 . 1.381(4) ?
    C2 C5 . 1.392(4) ?
    C4 H4 . 0.9300 ?
    C6 C11 . 1.514(5) ?
    C6 C10 . 1.519(4) ?
    C6 C7 . 1.534(4) ?
    C7 C8 . 1.495(5) ?
    C7 H7A . 0.9700 ?
    C7 H7B . 0.9700 ?
    C8 C9 . 1.488(5) ?
    C9 H9A . 0.9600 ?
    C9 H9B . 0.9600 ?
    C9 H9C . 0.9600 ?
    C10 H10C . 0.9600 ?
    C10 H10D . 0.9600 ?
    C10 H10E . 0.9600 ?
    C11 H11A . 0.9600 ?
    C11 H11B . 0.9600 ?
    C11 H11C . 0.9600 ?
    C12 H12 . 0.9300 ?
    C13 C14 . 1.378(4) ?
    C13 C16 . 1.409(4) ?
    C15 H15 . 0.9300 ?
    C17 C21 . 1.520(4) ?
    C17 C22 . 1.522(4) ?
    C17 C18 . 1.530(4) ?
    C18 C19 . 1.502(5) ?
    C18 H18A . 0.9700 ?
    C18 H18B . 0.9700 ?
    C19 C20 . 1.491(5) ?
    C20 H20A . 0.9600 ?
    C20 H20B . 0.9600 ?
    C20 H20C . 0.9600 ?
    C21 H21A . 0.9600 ?
    C21 H21B . 0.9600 ?
    C21 H21C . 0.9600 ?
    C22 H22A . 0.9600 ?
    C22 H22B . 0.9600 ?
    C22 H22C . 0.9600 ?
loop_
    _geom_angle_atom_site_label_1
    _geom_angle_atom_site_label_2
    _geom_angle_atom_site_label_3
    _geom_angle_site_symmetry_1
    _geom_angle_site_symmetry_3
    _geom_angle
    _geom_angle_publ_flag
    C1 N1 C3 . . 105.2(2) ?
    C1 N1 C6 . . 127.4(2) ?
    C3 N1 C6 . . 127.1(2) ?
    C1 N2 C2 . . 104.0(2) ?
    C4 N3 C3 . . 110.7(2) ?
    C4 N4 C5 . . 117.3(3) ?
    C5 N5 H5A . . 120.0 ?
    C5 N5 H5B . . 120.0 ?
    H5A N5 H5B . . 120.0 ?
    C12 N6 C14 . . 105.3(2) ?
    C12 N6 C17 . . 127.9(2) ?
    C14 N6 C17 . . 126.3(2) ?
    C12 N7 C13 . . 103.0(2) ?
    C15 N8 C14 . . 110.7(2) ?
    C15 N9 C16 . . 118.3(2) ?
    C16 N10 H10A . . 120.0 ?
    C16 N10 H10B . . 120.0 ?
    H10A N10 H10B . . 120.0 ?
    N2 C1 N1 . . 114.3(3) ?
    N2 C1 H1 . . 122.9 ?
    N1 C1 H1 . . 122.9 ?
    C3 C2 N2 . . 110.0(2) ?
    C3 C2 C5 . . 117.7(3) ?
    N2 C2 C5 . . 132.2(2) ?
    N3 C3 N1 . . 127.9(3) ?
    N3 C3 C2 . . 125.6(3) ?
    N1 C3 C2 . . 106.5(2) ?
    N3 C4 N4 . . 130.4(3) ?
    N3 C4 H4 . . 114.8 ?
    N4 C4 H4 . . 114.8 ?
    N5 C5 N4 . . 117.8(3) ?
    N5 C5 C2 . . 123.9(3) ?
    N4 C5 C2 . . 118.2(2) ?
    N1 C6 C11 . . 109.7(2) ?
    N1 C6 C10 . . 107.7(2) ?
    C11 C6 C10 . . 109.7(3) ?
    N1 C6 C7 . . 107.6(2) ?
    C11 C6 C7 . . 112.1(3) ?
    C10 C6 C7 . . 109.9(3) ?
    C8 C7 C6 . . 117.9(3) ?
    C8 C7 H7A . . 107.8 ?
    C6 C7 H7A . . 107.8 ?
    C8 C7 H7B . . 107.8 ?
    C6 C7 H7B . . 107.8 ?
    H7A C7 H7B . . 107.2 ?
    O1 C8 C9 . . 121.4(4) ?
    O1 C8 C7 . . 122.9(3) ?
    C9 C8 C7 . . 115.7(4) ?
    C8 C9 H9A . . 109.5 ?
    C8 C9 H9B . . 109.5 ?
    H9A C9 H9B . . 109.5 ?
    C8 C9 H9C . . 109.5 ?
    H9A C9 H9C . . 109.5 ?
    H9B C9 H9C . . 109.5 ?
    C6 C10 H10C . . 109.5 ?
    C6 C10 H10D . . 109.5 ?
    H10C C10 H10D . . 109.5 ?
    C6 C10 H10E . . 109.5 ?
    H10C C10 H10E . . 109.5 ?
    H10D C10 H10E . . 109.5 ?
    C6 C11 H11A . . 109.5 ?
    C6 C11 H11B . . 109.5 ?
    H11A C11 H11B . . 109.5 ?
    C6 C11 H11C . . 109.5 ?
    H11A C11 H11C . . 109.5 ?
    H11B C11 H11C . . 109.5 ?
    N7 C12 N6 . . 114.8(2) ?
    N7 C12 H12 . . 122.6 ?
    N6 C12 H12 . . 122.6 ?
    C14 C13 N7 . . 111.5(2) ?
    C14 C13 C16 . . 117.1(3) ?
    N7 C13 C16 . . 131.2(3) ?
    N8 C14 C13 . . 126.6(3) ?
    N8 C14 N6 . . 127.9(2) ?
    C13 C14 N6 . . 105.5(2) ?
    N8 C15 N9 . . 129.4(3) ?
    N8 C15 H15 . . 115.3 ?
    N9 C15 H15 . . 115.3 ?
    N10 C16 N9 . . 119.0(2) ?
    N10 C16 C13 . . 123.3(3) ?
    N9 C16 C13 . . 117.7(2) ?
    N6 C17 C21 . . 108.4(2) ?
    N6 C17 C22 . . 110.1(3) ?
    C21 C17 C22 . . 108.8(3) ?
    N6 C17 C18 . . 108.0(2) ?
    C21 C17 C18 . . 109.6(3) ?
    C22 C17 C18 . . 111.8(3) ?
    C19 C18 C17 . . 117.3(3) ?
    C19 C18 H18A . . 108.0 ?
    C17 C18 H18A . . 108.0 ?
    C19 C18 H18B . . 108.0 ?
    C17 C18 H18B . . 108.0 ?
    H18A C18 H18B . . 107.2 ?
    O2 C19 C20 . . 119.9(3) ?
    O2 C19 C18 . . 123.5(3) ?
    C20 C19 C18 . . 116.6(3) ?
    C19 C20 H20A . . 109.5 ?
    C19 C20 H20B . . 109.5 ?
    H20A C20 H20B . . 109.5 ?
    C19 C20 H20C . . 109.5 ?
    H20A C20 H20C . . 109.5 ?
    H20B C20 H20C . . 109.5 ?
    C17 C21 H21A . . 109.5 ?
    C17 C21 H21B . . 109.5 ?
    H21A C21 H21B . . 109.5 ?
    C17 C21 H21C . . 109.5 ?
    H21A C21 H21C . . 109.5 ?
    H21B C21 H21C . . 109.5 ?
    C17 C22 H22A . . 109.5 ?
    C17 C22 H22B . . 109.5 ?
    H22A C22 H22B . . 109.5 ?
    C17 C22 H22C . . 109.5 ?
    H22A C22 H22C . . 109.5 ?
    H22B C22 H22C . . 109.5 ?
loop_
    _geom_torsion_atom_site_label_1
    _geom_torsion_atom_site_label_2
    _geom_torsion_atom_site_label_3
    _geom_torsion_atom_site_label_4
    _geom_torsion_site_symmetry_1
    _geom_torsion_site_symmetry_2
    _geom_torsion_site_symmetry_3
    _geom_torsion_site_symmetry_4
    _geom_torsion
    _geom_torsion_publ_flag
    C2 N2 C1 N1 . . . . 0.2(3) ?
    C3 N1 C1 N2 . . . . -0.3(3) ?
    C6 N1 C1 N2 . . . . -174.2(3) ?
    C1 N2 C2 C3 . . . . 0.0(3) ?
    C1 N2 C2 C5 . . . . 175.5(3) ?
    C4 N3 C3 N1 . . . . 179.6(3) ?
    C4 N3 C3 C2 . . . . -1.0(4) ?
    C1 N1 C3 N3 . . . . 179.7(3) ?
    C6 N1 C3 N3 . . . . -6.4(5) ?
    C1 N1 C3 C2 . . . . 0.2(3) ?
    C6 N1 C3 C2 . . . . 174.2(2) ?
    N2 C2 C3 N3 . . . . -179.6(3) ?
    C5 C2 C3 N3 . . . . 4.2(4) ?
    N2 C2 C3 N1 . . . . -0.1(3) ?
    C5 C2 C3 N1 . . . . -176.4(2) ?
    C3 N3 C4 N4 . . . . -1.9(5) ?
    C5 N4 C4 N3 . . . . 1.4(5) ?
    C4 N4 C5 N5 . . . . -175.5(3) ?
    C4 N4 C5 C2 . . . . 2.1(4) ?
    C3 C2 C5 N5 . . . . 172.9(3) ?
    N2 C2 C5 N5 . . . . -2.3(5) ?
    C3 C2 C5 N4 . . . . -4.5(4) ?
    N2 C2 C5 N4 . . . . -179.8(3) ?
    C1 N1 C6 C11 . . . . -4.0(4) ?
    C3 N1 C6 C11 . . . . -176.7(3) ?
    C1 N1 C6 C10 . . . . -123.4(3) ?
    C3 N1 C6 C10 . . . . 64.0(4) ?
    C1 N1 C6 C7 . . . . 118.2(3) ?
    C3 N1 C6 C7 . . . . -54.5(4) ?
    N1 C6 C7 C8 . . . . -52.1(4) ?
    C11 C6 C7 C8 . . . . 68.6(4) ?
    C10 C6 C7 C8 . . . . -169.1(3) ?
    C6 C7 C8 O1 . . . . -18.3(5) ?
    C6 C7 C8 C9 . . . . 163.2(3) ?
    C13 N7 C12 N6 . . . . -0.1(3) ?
    C14 N6 C12 N7 . . . . 0.3(3) ?
    C17 N6 C12 N7 . . . . -171.4(3) ?
    C12 N7 C13 C14 . . . . -0.1(3) ?
    C12 N7 C13 C16 . . . . 174.6(3) ?
    C15 N8 C14 C13 . . . . 0.1(4) ?
    C15 N8 C14 N6 . . . . 178.7(3) ?
    N7 C13 C14 N8 . . . . 179.1(3) ?
    C16 C13 C14 N8 . . . . 3.6(4) ?
    N7 C13 C14 N6 . . . . 0.2(3) ?
    C16 C13 C14 N6 . . . . -175.2(2) ?
    C12 N6 C14 N8 . . . . -179.1(3) ?
    C17 N6 C14 N8 . . . . -7.2(5) ?
    C12 N6 C14 C13 . . . . -0.3(3) ?
    C17 N6 C14 C13 . . . . 171.6(3) ?
    C14 N8 C15 N9 . . . . -2.5(5) ?
    C16 N9 C15 N8 . . . . 0.8(5) ?
    C15 N9 C16 N10 . . . . -174.7(3) ?
    C15 N9 C16 C13 . . . . 3.2(4) ?
    C14 C13 C16 N10 . . . . 172.7(3) ?
    N7 C13 C16 N10 . . . . -1.7(5) ?
    C14 C13 C16 N9 . . . . -5.2(4) ?
    N7 C13 C16 N9 . . . . -179.6(3) ?
    C12 N6 C17 C21 . . . . -126.0(3) ?
    C14 N6 C17 C21 . . . . 64.0(4) ?
    C12 N6 C17 C22 . . . . -7.0(4) ?
    C14 N6 C17 C22 . . . . -177.1(3) ?
    C12 N6 C17 C18 . . . . 115.3(3) ?
    C14 N6 C17 C18 . . . . -54.7(4) ?
    N6 C17 C18 C19 . . . . -56.0(3) ?
    C21 C17 C18 C19 . . . . -173.9(3) ?
    C22 C17 C18 C19 . . . . 65.3(3) ?
    C17 C18 C19 O2 . . . . -8.0(5) ?
    C17 C18 C19 C20 . . . . 172.5(3) ?
loop_
    _geom_hbond_atom_site_label_D
    _geom_hbond_atom_site_label_H
    _geom_hbond_atom_site_label_A
    _geom_hbond_site_symmetry_A
    _geom_hbond_distance_DH
    _geom_hbond_distance_HA
    _geom_hbond_distance_DA
    _geom_hbond_angle_DHA
    N10 H10B N4 1_645 0.86 2.28 3.051(3) 148.5
    N10 H10A N2 1_545 0.86 2.23 3.072(3) 165.8
    N5 H5B N9 1_565 0.86 2.16 2.988(3) 161.4
    N5 H5A N7 1_465 0.86 2.20 3.064(3) 178.0
