# Supplementary material for: 9-(1,1-Dimethyl-3-oxobut­yl)adenine
Source: Acta Crystallogr Sect E Struct Rep Online. 2010 Sep 4;66(Pt 10):o2475. doi: 10.1107/S1600536810034628 (PMC2983190; doi:10.1107/S1600536810034628)
Supplement: Supplementary file 2 [file e-66-o2475-Isup2.hkl]

# 
# h,k,l, Fc-squared, Fo-squared, sigma(Fo-squared) and status flag 
# 
data_I
_shelx_title ' 100524b in P-1' 
_shelx_refln_list_code          4 
_shelx_F_calc_maximum      174.27 
_exptl_crystal_F_000       496.00 
_reflns_d_resolution_high  0.8403 
 
loop_ 
 _symmetry_equiv_pos_as_xyz 
 'x, y, z' 
 '-x, -y, -z' 
 
_cell_length_a     8.2565 
_cell_length_b    11.2229 
_cell_length_c    13.4021 
_cell_angle_alpha  78.421 
_cell_angle_beta   89.551 
_cell_angle_gamma  88.483 
 
_shelx_F_squared_multiplier     1.000 
 
loop_ 
 _refln_index_h 
 _refln_index_k 
 _refln_index_l 
 _refln_F_squared_calc 
 _refln_F_squared_meas 
 _refln_F_squared_sigma 
 _refln_observed_status 
   1   0   0        2.06        9.03      1.22 o 
   2   0   0     1149.28     1047.14     41.42 o 
   3   0   0       21.97       53.28      4.14 o 
   4   0   0      159.41      156.66      9.19 o 
   5   0   0        1.04        1.35      2.34 o 
   6   0   0      164.63      160.59     10.51 o 
   7   0   0        3.14        0.53      3.90 o 
   8   0   0        6.63       -0.05      3.82 o 
  -8   1   0        0.30       -1.19      3.53 o 
  -7   1   0       15.39        8.92      4.65 o 
  -6   1   0       55.96       59.76      6.48 o 
  -5   1   0       27.01       28.75      5.34 o 
  -4   1   0     1513.43     1633.48     65.81 o 
  -3   1   0       67.55       89.73      6.03 o 
  -2   1   0     1837.41     1857.15     72.45 o 
  -1   1   0    10081.21     8242.25    224.74 o 
   0   1   0     2436.19     2286.64     90.13 o 
   1   1   0     9889.18     8414.02    329.22 o 
   2   1   0     2144.87     2059.92     79.22 o 
   3   1   0      117.73      134.41      7.09 o 
   4   1   0     1295.53     1340.07     53.65 o 
   5   1   0       18.93       12.61      3.37 o 
   6   1   0       56.37       47.73      5.31 o 
   7   1   0       21.86        2.87      3.82 o 
   9   1   0        1.08       14.87     13.14 o 
  -8   2   0      194.12      194.94     13.91 o 
  -7   2   0       96.22       92.76      8.84 o 
  -6   2   0        0.70       -0.61      3.21 o 
  -5   2   0      286.61      289.59     15.90 o 
  -3   2   0      472.53      468.39     21.24 o 
  -2   2   0      214.54      205.52     12.08 o 
  -1   2   0       33.11       21.45      1.68 o 
   0   2   0       57.45       62.40      2.43 o 
   1   2   0        6.94        5.04      1.59 o 
   2   2   0        4.01        5.76      2.52 o 
   3   2   0      902.02      839.32     34.02 o 
   4   2   0      419.06      430.92     14.07 o 
   5   2   0      196.79      185.29      7.76 o 
   6   2   0        1.10        0.93      3.01 o 
   7   2   0        2.53       -1.38      6.08 o 
   8   2   0      117.62      119.12     13.54 o 
  -9   3   0        0.03       -4.75      4.81 o 
  -8   3   0      112.12      118.48     10.75 o 
  -7   3   0      560.41      566.59     28.57 o 
  -6   3   0       44.20       65.23      8.87 o 
  -5   3   0        7.95        4.78      3.61 o 
  -4   3   0       23.93       24.80      5.12 o 
  -3   3   0      268.92      309.08     11.30 o 
  -2   3   0      971.91     1018.11     29.90 o 
  -1   3   0      401.33      440.73     18.88 o 
   0   3   0      868.45      908.97     25.82 o 
   1   3   0      232.16      271.27     12.66 o 
   2   3   0     1211.31     1230.77     50.79 o 
   3   3   0      358.64      346.22     11.61 o 
   4   3   0      166.87      152.15     10.54 o 
   5   3   0       73.45       68.76      7.54 o 
   6   3   0        1.97       -2.79      4.30 o 
   7   3   0      192.49      191.17     15.08 o 
   8   3   0      293.92      298.75     21.05 o 
  -9   4   0       18.33       21.16      7.59 o 
  -8   4   0        1.75       -0.77      4.81 o 
  -7   4   0      194.72      147.26     11.95 o 
  -6   4   0       76.77       78.56      8.20 o 
  -5   4   0       14.17       11.79      4.57 o 
  -4   4   0      481.99      523.42     29.71 o 
  -3   4   0       13.81       10.54      2.97 o 
  -2   4   0        6.05        5.54      2.03 o 
  -1   4   0      205.35      207.53      5.81 o 
   0   4   0       26.94       22.09      1.97 o 
   1   4   0       75.45       99.05      6.34 o 
   2   4   0       79.81       73.19      5.68 o 
   3   4   0        4.52       10.17      3.72 o 
   4   4   0     1394.18     1461.55     42.02 o 
   5   4   0       34.33       41.57      7.91 o 
   6   4   0       19.33       28.06      7.75 o 
   7   4   0      545.39      505.64     28.30 o 
   8   4   0      204.28      234.63     18.16 o 
  -8   5   0        2.70       -4.27      4.81 o 
  -7   5   0       58.10       55.41      9.64 o 
  -6   5   0       81.27       70.43      9.85 o 
  -5   5   0       15.64       13.11      3.88 o 
  -4   5   0       55.54       59.86      5.23 o 
  -3   5   0       79.87       78.96      9.21 o 
  -2   5   0       21.87       30.64      3.70 o 
  -1   5   0       39.34       80.31      9.93 o 
   0   5   0      323.33      320.13     10.49 o 
   1   5   0      728.24      670.75     19.23 o 
   2   5   0       20.67       26.63      4.73 o 
   3   5   0      302.75      299.67     16.04 o 
   4   5   0      314.63      362.06     19.51 o 
   5   5   0       30.05       46.11      8.60 o 
   6   5   0      200.56      213.15     15.53 o 
   7   5   0      243.72      247.43     18.00 o 
   8   5   0        1.74       -3.69      7.06 o 
  -8   6   0       68.65       90.56     12.27 o 
  -7   6   0       12.32        5.65      5.81 o 
  -6   6   0       53.14       72.53     10.11 o 
  -5   6   0       30.21       43.60      5.77 o 
  -4   6   0       17.26       20.62      4.14 o 
  -3   6   0       45.37       50.89     11.47 o 
  -2   6   0       69.91       76.65      8.61 o 
  -1   6   0      146.02      136.92      6.19 o 
   0   6   0      683.23      721.81     21.83 o 
   1   6   0       68.76       63.29      6.12 o 
   2   6   0      333.37      334.72     17.18 o 
   3   6   0       32.96       42.13      6.74 o 
   4   6   0        3.72        6.77      4.70 o 
   5   6   0        4.10        6.61      5.39 o 
   6   6   0       47.45       45.64     10.33 o 
   7   6   0       14.94       22.38      9.37 o 
   8   6   0       22.93       26.34     10.57 o 
  -8   7   0        4.82        3.90      6.13 o 
  -7   7   0       20.09       11.28      6.13 o 
  -6   7   0        8.16       13.79      4.94 o 
  -5   7   0       99.98       98.53      6.96 o 
  -4   7   0       26.24       29.56      7.18 o 
  -3   7   0        0.29        5.41      5.08 o 
  -2   7   0        0.40        1.51      2.22 o 
  -1   7   0       48.26       40.71      3.54 o 
   0   7   0        1.31        1.17      1.77 o 
   1   7   0        5.86        8.81      2.08 o 
   2   7   0       20.69       16.88      5.26 o 
   3   7   0       45.22       48.03      7.54 o 
   4   7   0       26.56       31.43      7.11 o 
   5   7   0       24.35       22.99      7.67 o 
   6   7   0       42.38       53.63     10.67 o 
   7   7   0        0.11       -5.73      6.88 o 
   8   7   0        0.11       -0.24      7.83 o 
  -7   8   0        4.09        7.62      6.29 o 
  -6   8   0        0.76       -0.05      4.00 o 
  -5   8   0       68.18       74.12      7.97 o 
  -4   8   0       18.51       18.14      4.54 o 
  -3   8   0      298.12      286.06     12.40 o 
  -2   8   0      158.87      146.73      7.48 o 
  -1   8   0        8.98       14.70      3.27 o 
   0   8   0      771.73      814.65     37.11 o 
   1   8   0       43.59       48.50      7.30 o 
   2   8   0      154.79      154.38     11.20 o 
   3   8   0       38.72       32.34      7.35 o 
   4   8   0       35.39       35.71      8.34 o 
   5   8   0       11.40       15.88      7.51 o 
   6   8   0        1.85       -9.03      5.63 o 
   7   8   0        1.21       -3.11      7.33 o 
  -6   9   0        0.76       -0.70      4.17 o 
  -5   9   0       21.26       32.21      7.91 o 
  -4   9   0        5.63        7.74      4.02 o 
  -3   9   0        3.89        5.67      3.66 o 
  -2   9   0       67.26       71.19      5.48 o 
  -1   9   0      153.82      156.26     11.87 o 
   0   9   0        0.30        1.88      4.09 o 
   1   9   0       63.21       68.89      7.49 o 
   2   9   0        5.55        8.15      5.31 o 
   3   9   0       31.31       30.26      7.75 o 
   4   9   0       20.28       33.90      9.21 o 
   5   9   0       28.60       30.11      8.97 o 
   6   9   0        5.08        2.18      7.46 o 
   7   9   0        1.09       -2.65      7.30 o 
  -6  10   0       21.94       26.63     10.19 o 
  -5  10   0       10.53        8.21      5.19 o 
  -4  10   0        0.01       -0.55      4.00 o 
  -3  10   0       34.07       46.01      6.33 o 
  -2  10   0        8.33        9.93      6.58 o 
  -1  10   0       13.76        6.21      5.50 o 
   0  10   0       40.14       33.42      7.46 o 
   1  10   0        1.55       -0.98      4.17 o 
   2  10   0        0.02       -0.88      4.78 o 
   3  10   0       17.56       16.38      6.80 o 
   4  10   0        1.24        4.51      7.25 o 
   5  10   0        0.19       -8.55      7.41 o 
   6  10   0       30.03       24.80      9.90 o 
  -5  11   0       17.20       38.34     14.36 o 
  -4  11   0        4.27        2.51      3.68 o 
  -3  11   0       62.91       77.73     13.06 o 
  -2  11   0       17.20       19.57      7.94 o 
  -1  11   0        0.12       -5.04      4.75 o 
   0  11   0        2.48       -1.81      4.75 o 
   1  11   0        0.09        0.13      4.86 o 
   2  11   0       37.93       21.82      7.22 o 
   3  11   0        0.23       -3.11      5.39 o 
   4  11   0       71.09       76.59     12.74 o 
   5  11   0        0.31       -5.58      7.35 o 
  -3  12   0        5.57        5.84      7.65 o 
  -2  12   0       20.82       13.88      8.07 o 
  -1  12   0       16.16       22.51      8.47 o 
   0  12   0        0.09       -5.07      4.96 o 
   1  12   0        1.40        0.29      5.71 o 
   2  12   0       12.35       20.87      7.88 o 
   3  12   0       11.16       13.83      8.18 o 
   4  12   0       58.03       61.54     12.29 o 
   0  13   0        0.84        1.88      6.85 o 
   1  13   0        0.09        2.12      6.50 o 
  -3 -12   1        4.78        0.19      6.90 o 
  -2 -12   1        3.16       -2.97      5.81 o 
  -1 -12   1       29.27       26.57      8.68 o 
   0 -12   1        1.06        2.44      6.16 o 
   1 -12   1        3.91        9.77      7.43 o 
   2 -12   1       13.37       18.05      8.58 o 
   3 -12   1        4.37        1.51      8.44 o 
  -5 -11   1       77.91       92.10     15.08 o 
  -4 -11   1        0.02       -0.98      7.22 o 
  -3 -11   1       44.98       27.96      9.08 o 
  -2 -11   1        4.24       -1.57      5.60 o 
  -1 -11   1       44.57       34.06      8.42 o 
   0 -11   1       40.18       24.56      7.65 o 
   1 -11   1       11.34        9.50      6.85 o 
   2 -11   1        1.34        3.35      6.64 o 
   3 -11   1        2.38        4.22      7.04 o 
   4 -11   1       42.79       50.07      7.34 o 
  -6 -10   1       56.68       81.66     14.42 o 
  -5 -10   1       43.90       49.83     11.97 o 
  -4 -10   1       67.32       92.94     13.30 o 
  -3 -10   1       27.74       41.42      8.97 o 
  -2 -10   1       30.22       32.26      8.04 o 
  -1 -10   1       14.69       29.68      7.70 o 
   0 -10   1        0.25        0.03      4.73 o 
   1 -10   1       88.28       67.56     10.49 o 
   2 -10   1       11.87       16.83      7.30 o 
   3 -10   1      170.56      166.06      9.36 o 
   4 -10   1      201.02      197.31     12.82 o 
   5 -10   1        8.45       11.44      5.04 o 
  -7  -9   1       11.07        7.01     10.06 o 
  -6  -9   1       34.35       49.67     12.16 o 
  -5  -9   1       80.53      107.07     14.42 o 
  -4  -9   1        3.14       -1.83      5.60 o 
  -3  -9   1        3.57        7.27      5.97 o 
  -2  -9   1        0.08        1.38      4.78 o 
  -1  -9   1       74.29       82.14      8.44 o 
   0  -9   1       10.71       11.36      5.47 o 
   1  -9   1        8.04        9.85      5.10 o 
   2  -9   1       95.50       96.81      6.45 o 
   3  -9   1       43.09       56.90      6.61 o 
   4  -9   1        5.23        5.14      4.02 o 
   5  -9   1        0.07       -1.51      3.84 o 
   6  -9   1       23.28       26.11      6.19 o 
  -7  -8   1       54.69       89.15     14.65 o 
  -6  -8   1        0.18       -0.32      6.61 o 
  -5  -8   1       60.11       85.41     12.53 o 
  -4  -8   1        0.06       -7.25      4.38 o 
  -3  -8   1        8.70       -1.17      4.86 o 
  -2  -8   1       29.53       36.42      7.22 o 
  -1  -8   1       28.11       26.31      6.11 o 
   0  -8   1       13.64       12.90      4.94 o 
   1  -8   1        0.59        4.32      2.61 o 
   2  -8   1       18.49       19.95      4.15 o 
   3  -8   1       24.11       25.51      4.78 o 
   4  -8   1       17.18       17.34      6.11 o 
   5  -8   1       11.09       11.67      4.65 o 
   6  -8   1        0.74       -4.01      3.52 o 
   7  -8   1        0.64        1.75      5.97 o 
  -8  -7   1       10.90        1.38      8.60 o 
  -7  -7   1       31.23       25.73      9.77 o 
  -6  -7   1       23.85       26.18      9.13 o 
  -5  -7   1        1.68       -1.14      5.84 o 
  -4  -7   1      229.95      213.82     14.71 o 
  -3  -7   1       75.79       72.29      7.78 o 
  -2  -7   1        0.33        1.83      3.72 o 
  -1  -7   1      578.87      564.39     26.81 o 
   0  -7   1        0.05       -1.00      1.86 o 
   1  -7   1       57.44      101.17     15.23 o 
   2  -7   1       43.83       44.44      6.45 o 
   3  -7   1      142.01      139.52      7.46 o 
   4  -7   1      135.86      116.66      7.96 o 
   5  -7   1       65.56       76.93      8.14 o 
   6  -7   1       12.78        9.12      4.23 o 
   7  -7   1        0.00       -0.13      5.28 o 
   8  -7   1       12.04       10.14      6.88 o 
  -8  -6   1       38.35       50.60     12.74 o 
  -7  -6   1        0.03       -6.00      6.29 o 
  -6  -6   1        1.63       -7.38      6.03 o 
  -5  -6   1      221.29      207.85     15.05 o 
  -4  -6   1       54.84       65.89      9.96 o 
  -3  -6   1       77.65       91.35      8.18 o 
  -2  -6   1      393.48      396.79     19.96 o 
  -1  -6   1       41.04       32.57      5.50 o 
   0  -6   1        4.20        1.47      1.83 o 
   1  -6   1       23.24       25.37      3.32 o 
   2  -6   1      337.80      321.87     11.89 o 
   3  -6   1       11.66       12.96      3.21 o 
   4  -6   1       96.24       92.26      6.19 o 
   5  -6   1       50.77       61.21      6.76 o 
   6  -6   1       16.16       17.68      5.95 o 
   7  -6   1       11.23       12.19      5.76 o 
   8  -6   1      116.63      122.63     11.68 o 
  -9  -5   1       15.00       24.11     11.60 o 
  -8  -5   1        3.10        6.03      8.36 o 
  -7  -5   1       17.98       18.96      8.36 o 
  -6  -5   1       30.74       31.33      8.81 o 
  -5  -5   1      118.22      127.22     11.34 o 
  -4  -5   1       35.78       41.87      7.46 o 
  -3  -5   1      149.09      150.13     10.49 o 
  -2  -5   1       60.62       62.49      6.00 o 
  -1  -5   1      358.43      415.09     24.70 o 
   0  -5   1      101.25      119.64      5.15 o 
   1  -5   1      441.93      461.98     14.95 o 
   2  -5   1       48.31       44.45      4.57 o 
   3  -5   1      676.69      692.21     22.29 o 
   4  -5   1        5.44        2.99      2.63 o 
   5  -5   1        6.57        1.97      2.98 o 
   6  -5   1      205.16      184.08     13.30 o 
   7  -5   1        0.09       -6.40      4.14 o 
   8  -5   1       43.47       53.55      9.72 o 
  -9  -4   1       15.25       40.78     12.96 o 
  -8  -4   1       46.74       57.48     12.56 o 
  -7  -4   1       30.19       26.84      9.16 o 
  -6  -4   1        0.89        3.42      5.47 o 
  -5  -4   1        4.03        3.90      4.62 o 
  -4  -4   1      706.89      713.27     21.83 o 
  -3  -4   1      221.37      246.39     14.15 o 
  -2  -4   1      492.85      508.87     23.50 o 
  -1  -4   1       90.46      116.27      4.44 o 
   0  -4   1      307.96      336.02     10.81 o 
   1  -4   1      145.85      137.76      5.65 o 
   2  -4   1      324.56      315.18     20.87 o 
   3  -4   1        5.37        8.12      3.54 o 
   4  -4   1      296.99      283.61     11.76 o 
   5  -4   1       30.43       25.94      5.95 o 
   6  -4   1        4.55        1.43      4.09 o 
   7  -4   1       77.60       81.85      9.11 o 
   8  -4   1        1.78        4.86      5.68 o 
   9  -4   1        1.39        2.34      5.73 o 
  -9  -3   1        3.81        2.26      9.66 o 
  -8  -3   1       19.57       35.10     10.65 o 
  -7  -3   1      133.72      129.82     12.61 o 
  -6  -3   1      417.27      401.57     22.99 o 
  -5  -3   1       63.70       67.19      4.43 o 
  -4  -3   1      364.61      381.53     12.77 o 
  -3  -3   1       32.25       38.32      3.40 o 
  -2  -3   1        3.98        6.64      2.79 o 
  -1  -3   1      293.18      350.80     10.64 o 
   0  -3   1     2138.88     2280.58    137.15 o 
   1  -3   1      546.33      559.20     22.69 o 
   2  -3   1      107.64       90.53      4.44 o 
   3  -3   1       11.53       19.04      1.60 o 
   4  -3   1      323.13      363.85     11.81 o 
   5  -3   1       92.45      105.58      8.63 o 
   6  -3   1      103.58      106.14      9.19 o 
   7  -3   1        0.16        5.68      4.88 o 
   8  -3   1        8.29        9.58      5.87 o 
   9  -3   1        0.36       -4.17      4.88 o 
  -9  -2   1        6.14        9.00     10.30 o 
  -8  -2   1       36.57       54.00     12.98 o 
  -7  -2   1       78.88       87.29     10.65 o 
  -6  -2   1       58.72       64.97      3.70 o 
  -5  -2   1       74.38       67.07      3.29 o 
  -4  -2   1      429.83      391.21      9.90 o 
  -3  -2   1      896.04      801.56     23.70 o 
  -2  -2   1       26.00       25.66      1.98 o 
  -1  -2   1     2635.14     2735.99     75.41 o 
   0  -2   1      209.01      227.59     11.56 o 
   1  -2   1     5857.00     5749.62    157.03 o 
   2  -2   1      389.99      402.81     10.24 o 
   3  -2   1      307.20      314.47      8.70 o 
   4  -2   1      388.20      405.71     19.41 o 
   5  -2   1      147.81      143.65     10.04 o 
   6  -2   1       80.50       72.94      4.64 o 
   7  -2   1       30.66       35.23      7.27 o 
   8  -2   1        0.00       -3.93      4.33 o 
   9  -2   1        0.33        1.51      4.81 o 
  -9  -1   1        8.94       23.07     12.96 o 
  -7  -1   1        4.24        3.23      2.93 o 
  -6  -1   1        2.31        2.83      2.28 o 
  -5  -1   1       42.56       39.12      2.88 o 
  -4  -1   1       69.23       72.15      3.41 o 
  -3  -1   1       20.02       18.06      1.79 o 
  -2  -1   1      192.07      202.06      7.38 o 
  -1  -1   1      385.42      316.98      9.43 o 
   0  -1   1       25.70       17.93      3.41 o 
   1  -1   1       22.15       25.58      3.94 o 
   2  -1   1      104.12      129.04      4.65 o 
   3  -1   1       24.36       31.83      4.33 o 
   4  -1   1        7.34        4.88      2.81 o 
   5  -1   1       19.66       10.14      3.80 o 
   6  -1   1        0.00       -1.38      2.92 o 
   7  -1   1        9.66        6.82      4.91 o 
   8  -1   1        0.95       -2.65      3.69 o 
   9  -1   1        4.03       -2.50      4.86 o 
  -8   0   1        0.99       -2.44      2.97 o 
  -7   0   1       55.02       58.77      5.47 o 
  -5   0   1      120.15      132.00      8.42 o 
  -4   0   1      429.34      420.10     18.85 o 
  -2   0   1      884.51      783.99     20.87 o 
  -1   0   1      328.46      336.87     13.65 o 
   0   0   1       38.90       34.03      2.04 o 
   1   0   1      633.13      588.34     16.95 o 
   2   0   1      523.81      542.40     22.57 o 
   3   0   1      170.54      165.79      8.95 o 
   4   0   1      200.92      206.25     11.31 o 
   5   0   1        0.35       -1.81      2.28 o 
   6   0   1       97.30       99.42      8.23 o 
   7   0   1       47.83       36.72      6.93 o 
   8   0   1        1.38       -0.77      3.74 o 
   9   0   1        1.52       -2.26      4.46 o 
  -9   1   1        0.00       -5.51      3.50 o 
  -8   1   1       26.60       33.87      5.30 o 
  -6   1   1      228.66      217.61     13.06 o 
  -5   1   1      282.92      306.82     15.85 o 
  -4   1   1     1097.28     1119.27     45.88 o 
  -3   1   1      459.16      435.68     19.11 o 
  -2   1   1     2370.93     1979.35     76.62 o 
  -1   1   1     3455.03     2961.58     63.64 o 
   0   1   1        3.34        3.78      0.44 o 
   1   1   1     2760.90     2614.93     78.15 o 
   2   1   1     2095.02     1893.70     73.25 o 
   3   1   1      610.15      637.58     26.60 o 
   4   1   1     1394.51     1454.44     58.33 o 
   5   1   1      317.48      337.72     16.75 o 
   6   1   1      405.93      412.82     20.36 o 
   7   1   1       15.05       10.51      4.49 o 
   8   1   1        3.61       -1.65      3.98 o 
  -9   2   1        2.05       10.19      5.14 o 
  -8   2   1        7.68       11.40      4.04 o 
  -7   2   1       11.01        7.27      4.81 o 
  -6   2   1       41.30       41.23      6.93 o 
  -5   2   1       93.55       98.10      7.78 o 
  -4   2   1       28.59       19.88      4.25 o 
  -3   2   1        0.19       -1.83      1.22 o 
  -2   2   1     1183.15      996.72     28.99 o 
  -1   2   1      270.90      291.82     13.54 o 
   0   2   1       10.63        9.11      1.83 o 
   1   2   1     1200.79     1130.57     31.48 o 
   2   2   1      601.30      551.79     25.51 o 
   3   2   1       37.13       40.10      2.63 o 
   4   2   1       12.34       16.63      2.67 o 
   5   2   1      111.26      122.98     17.77 o 
   6   2   1        2.95        1.90      2.50 o 
   7   2   1       23.20       30.85      8.47 o 
   8   2   1       51.36       97.62     14.60 o 
  -9   3   1        2.10       -1.12      3.30 o 
  -8   3   1       46.16       39.82     11.73 o 
  -7   3   1       56.64       64.43      9.45 o 
  -6   3   1       72.85       68.57      7.27 o 
  -5   3   1       12.85        1.30      3.03 o 
  -4   3   1       24.43       26.92      4.83 o 
  -3   3   1       10.87        7.41      2.17 o 
  -2   3   1     1835.62     1801.21     51.01 o 
  -1   3   1      755.84      890.76     27.04 o 
   0   3   1       24.12       28.35      1.80 o 
   1   3   1     2737.43     2592.05    101.13 o 
   2   3   1     2148.84     2176.69     60.28 o 
   3   3   1        1.22        0.90      1.09 o 
   4   3   1      109.29      116.14      5.24 o 
   5   3   1        4.08        4.82      3.33 o 
   6   3   1       52.14       48.69      4.87 o 
   7   3   1       15.11       16.09      7.35 o 
   8   3   1        8.89       13.19      7.83 o 
  -9   4   1        2.15        5.59      4.43 o 
  -8   4   1      233.27      240.42     11.13 o 
  -7   4   1       45.11       60.13      9.82 o 
  -6   4   1        7.29        3.40      3.74 o 
  -5   4   1        0.99        0.40      2.92 o 
  -4   4   1       71.81       69.40      4.95 o 
  -3   4   1      340.66      345.83     12.84 o 
  -2   4   1      526.41      509.09     16.29 o 
  -1   4   1     1081.14     1090.87     36.37 o 
   0   4   1       79.99       75.93      2.22 o 
   1   4   1      592.54      658.11     19.01 o 
   2   4   1      422.11      453.31     20.44 o 
   3   4   1      247.81      248.24      8.12 o 
   4   4   1      435.11      380.89     40.27 o 
   5   4   1       17.36       17.15      5.63 o 
   6   4   1       31.58       60.18      9.82 o 
   7   4   1        0.95        6.45      6.66 o 
   8   4   1      105.60      112.56     12.37 o 
  -9   5   1        0.38       -0.92      3.69 o 
  -8   5   1       33.81       36.60      5.76 o 
  -7   5   1        6.60        3.88      5.04 o 
  -6   5   1        0.15       -5.63      3.69 o 
  -5   5   1        0.91       -0.90      3.19 o 
  -4   5   1        3.08       -0.10      2.20 o 
  -3   5   1       61.00       80.65      7.73 o 
  -2   5   1       52.56       55.43      4.95 o 
  -1   5   1        2.20       22.17      5.61 o 
   0   5   1        3.03        2.61      0.84 o 
   1   5   1      332.44      333.98     10.49 o 
   2   5   1       12.49       10.19      3.16 o 
   3   5   1      781.49      798.91     35.10 o 
   4   5   1        4.29        6.88      3.90 o 
   5   5   1       56.92       71.33      9.37 o 
   6   5   1        5.89       10.75      6.24 o 
   7   5   1        0.86       -7.43      6.11 o 
   8   5   1       70.89       99.87     15.16 o 
  -8   6   1        0.32        0.22      3.39 o 
  -7   6   1        3.22        1.73      4.51 o 
  -6   6   1        0.26       -5.39      2.92 o 
  -5   6   1        8.22        1.31      3.09 o 
  -4   6   1      150.28      139.35      7.61 o 
  -3   6   1        3.59        1.81      2.20 o 
  -2   6   1      133.30      111.97      5.72 o 
  -1   6   1        1.12        1.83      1.57 o 
   0   6   1      125.14      117.23      3.42 o 
   1   6   1       59.08       59.89      3.13 o 
   2   6   1       29.07       28.38      4.96 o 
   3   6   1       10.64        8.73      3.90 o 
   4   6   1       56.93       58.72      8.15 o 
   5   6   1       42.84       65.63      9.56 o 
   6   6   1        0.92       -0.82      5.31 o 
   7   6   1       69.08       95.76     13.99 o 
  -8   7   1        0.01       -2.24      5.26 o 
  -6   7   1        0.41        3.05      4.83 o 
  -5   7   1        0.42       -3.00      2.72 o 
  -4   7   1      182.77      176.52      9.00 o 
  -3   7   1       34.04       35.86      9.07 o 
  -2   7   1        1.71       -0.88      2.00 o 
  -1   7   1       40.93       89.03     11.59 o 
   0   7   1      234.54      246.99      6.11 o 
   1   7   1      637.48      630.88     19.27 o 
   2   7   1        0.04       -0.74      2.76 o 
   3   7   1       22.48       31.75      6.11 o 
   4   7   1      160.87      168.53     11.73 o 
   5   7   1        9.77        2.55      5.23 o 
   6   7   1      226.71      239.78     16.54 o 
   7   7   1        0.66        0.29      7.04 o 
  -7   8   1        3.19        1.70      3.60 o 
  -6   8   1       11.82       12.53      7.83 o 
  -5   8   1       69.13       75.37     14.99 o 
  -4   8   1      160.05      148.52     11.47 o 
  -3   8   1       15.81       18.13      3.88 o 
  -2   8   1       18.85       22.03      6.13 o 
  -1   8   1      408.11      416.23     11.30 o 
   0   8   1       16.15       17.09      1.98 o 
   1   8   1       73.36       96.49      5.55 o 
   2   8   1       49.51       45.80      7.22 o 
   3   8   1        0.15        0.32      4.22 o 
   4   8   1       22.71       30.05      7.09 o 
   5   8   1      315.42      328.93     19.59 o 
   6   8   1       15.52       26.15      8.79 o 
   7   8   1       47.45       59.31     11.87 o 
  -7   9   1        2.80        4.21      4.17 o 
  -6   9   1        1.11       -4.10      3.71 o 
  -5   9   1       44.16       57.64      5.65 o 
  -4   9   1      153.91      144.64      6.73 o 
  -3   9   1       49.96       56.61      5.40 o 
  -2   9   1       59.48       57.66      3.91 o 
  -1   9   1       18.79       27.15      3.19 o 
   0   9   1      145.29      142.59     10.81 o 
   1   9   1       44.97       39.41      6.42 o 
   2   9   1       11.08       28.03      6.50 o 
   3   9   1       21.35       22.88      6.69 o 
   4   9   1        5.57        5.97      6.29 o 
   5   9   1       63.30       70.62     11.18 o 
   6   9   1       46.55       71.39     11.79 o 
   7   9   1        3.08       -4.57      7.19 o 
  -6  10   1       12.21       13.01      4.35 o 
  -5  10   1       43.42       49.18      5.52 o 
  -4  10   1        7.88        9.41      3.51 o 
  -3  10   1       81.73       80.39      4.93 o 
  -2  10   1        8.84        7.55      2.70 o 
  -1  10   1       40.30       51.98      9.11 o 
   0  10   1       15.98       18.27      6.19 o 
   1  10   1      165.62      160.38     12.05 o 
   2  10   1        2.94        0.88      2.90 o 
   3  10   1        0.44       -3.36      4.00 o 
   4  10   1       28.54       52.35     10.41 o 
   5  10   1        9.56        7.04      6.96 o 
   6  10   1        3.38       -2.50      6.77 o 
  -5  11   1       18.15       17.40      4.77 o 
  -4  11   1       19.24       19.33      4.70 o 
  -3  11   1        5.91        8.39      3.42 o 
  -2  11   1        0.39        3.13      6.08 o 
  -1  11   1        3.59        0.35      5.31 o 
   0  11   1       21.06       21.90      7.46 o 
   1  11   1        4.14       -1.54      4.96 o 
   2  11   1       26.37       27.26      7.38 o 
   3  11   1      146.50      129.86     15.70 o 
   4  11   1       24.31       21.53      5.37 o 
   5  11   1       25.40       22.13      6.43 o 
  -3  12   1       43.73       67.96     13.06 o 
  -2  12   1        8.28       13.27      7.51 o 
  -1  12   1       19.96       27.69      8.89 o 
   0  12   1        0.06       -7.09      4.91 o 
   1  12   1       25.54       40.14      9.29 o 
   2  12   1        0.03        8.04      6.24 o 
   3  12   1      294.73      272.70     18.58 o 
   4  12   1        3.29        4.75      4.24 o 
  -1  13   1        0.45        5.95      7.41 o 
   0  13   1        0.71        1.81      6.82 o 
   1  13   1        7.58        5.31      7.14 o 
   2  13   1       20.55       27.72      9.69 o 
  -3 -12   2        0.03       -4.11      6.48 o 
  -2 -12   2        0.48       -0.03      6.19 o 
  -1 -12   2        0.01       -4.46      5.92 o 
   0 -12   2        5.57       11.10      7.22 o 
   1 -12   2        9.86        7.62      7.33 o 
   2 -12   2       30.33       30.42     10.33 o 
  -4 -11   2        9.80        5.02      8.44 o 
  -3 -11   2        3.02       -2.42      6.32 o 
  -2 -11   2        0.09       -6.82      5.10 o 
  -1 -11   2        1.61        5.79      6.08 o 
   0 -11   2        4.36       -0.69      5.89 o 
   1 -11   2       79.06       85.01     10.01 o 
   2 -11   2        1.73        7.09      6.80 o 
   3 -11   2       36.00       38.92     10.27 o 
   4 -11   2        0.36       -1.98      4.40 o 
  -6 -10   2        0.68       -4.17      8.18 o 
  -5 -10   2       10.98        2.34      8.36 o 
  -4 -10   2        6.83        8.07      8.20 o 
  -3 -10   2        0.04        1.43      5.97 o 
  -2 -10   2       20.80       11.31      6.85 o 
  -1 -10   2        1.71       -1.70      5.28 o 
   0 -10   2      129.67      121.11     10.94 o 
   1 -10   2       39.83       27.29      7.51 o 
   2 -10   2       71.99       82.54      9.69 o 
   3 -10   2        6.55        3.26      4.28 o 
   4 -10   2        1.83       -2.49      4.25 o 
   5 -10   2       14.88       16.46      7.14 o 
  -6  -9   2        0.57       -4.17      7.91 o 
  -5  -9   2       61.15       70.30     12.45 o 
  -4  -9   2        1.78       -0.69      5.89 o 
  -3  -9   2       21.42       31.57      8.44 o 
  -2  -9   2        0.72       -6.37      4.14 o 
  -1  -9   2      104.03       84.32      8.65 o 
   0  -9   2       74.65       64.19      7.62 o 
   1  -9   2       21.07       21.72      6.40 o 
   2  -9   2       43.08       39.71      5.75 o 
   3  -9   2       59.01       74.38      7.34 o 
   4  -9   2        1.05        3.81      3.91 o 
   5  -9   2       47.96       43.27      6.82 o 
   6  -9   2        6.47        9.70      5.27 o 
  -7  -8   2        6.12        6.80      9.05 o 
  -6  -8   2       94.89      107.15     15.37 o 
  -5  -8   2       10.07        9.82      7.01 o 
  -4  -8   2        0.53       -4.57      5.42 o 
  -3  -8   2       47.90       39.03      8.20 o 
  -2  -8   2       15.01        6.19      4.94 o 
  -1  -8   2      251.73      233.38     14.63 o 
   0  -8   2        4.61        4.25      4.09 o 
   1  -8   2        1.85        6.11      3.06 o 
   2  -8   2        0.71       -2.00      2.65 o 
   3  -8   2        1.71        2.51      2.98 o 
   4  -8   2        2.80       -1.29      3.22 o 
   5  -8   2        8.67       15.08      4.83 o 
   6  -8   2       10.89       16.71      6.28 o 
   7  -8   2        1.26       -3.66      5.07 o 
  -8  -7   2       19.08       30.85     12.05 o 
  -7  -7   2       64.74       79.17     14.10 o 
  -6  -7   2       13.24       11.12      8.10 o 
  -5  -7   2       48.16       35.87      9.53 o 
  -4  -7   2      201.12      216.63     15.32 o 
  -3  -7   2       15.29       13.11      5.92 o 
  -2  -7   2       51.55       44.60      7.70 o 
  -1  -7   2        1.49        4.04      3.88 o 
   0  -7   2        0.17        0.00      2.03 o 
   1  -7   2       66.25       55.98      4.27 o 
   2  -7   2       60.33       60.17      9.50 o 
   3  -7   2        0.46       -1.15      3.33 o 
   4  -7   2        5.70        3.72      3.28 o 
   5  -7   2       42.83       53.13      6.68 o 
   6  -7   2        0.14       -0.22      3.86 o 
   7  -7   2       18.61       24.40      7.83 o 
  -8  -6   2       89.26      116.07     17.47 o 
  -7  -6   2       61.30       49.86     11.89 o 
  -6  -6   2       22.15       31.62      9.61 o 
  -5  -6   2       41.09       36.56      9.61 o 
  -4  -6   2      613.41      639.28     32.10 o 
  -3  -6   2      159.84      165.42     11.84 o 
  -2  -6   2      108.96      104.44      8.50 o 
  -1  -6   2      192.87      242.60     22.63 o 
   0  -6   2      104.70       95.44      4.97 o 
   1  -6   2      644.11      655.91     26.91 o 
   2  -6   2       19.74       13.53      3.06 o 
   3  -6   2       51.96       58.43      5.58 o 
   4  -6   2        0.82        4.57      2.97 o 
   5  -6   2        5.54        4.40      3.27 o 
   6  -6   2        1.11       -0.36      3.51 o 
   7  -6   2      116.35      106.38     10.57 o 
   8  -6   2       14.56       25.96      8.44 o 
  -8  -5   2      220.80      221.49     18.42 o 
  -7  -5   2       28.28       26.28      9.53 o 
  -6  -5   2       97.76      106.62     11.34 o 
  -5  -5   2      223.46      243.31     16.91 o 
  -4  -5   2       13.77       18.77      6.56 o 
  -3  -5   2       30.11       40.41      7.09 o 
  -2  -5   2      466.90      487.32     17.20 o 
  -1  -5   2      279.92      326.67     10.89 o 
   0  -5   2       22.81       27.66      3.09 o 
   1  -5   2       13.38       16.35      4.04 o 
   2  -5   2       30.25       46.96      5.39 o 
   3  -5   2        5.68        5.71      2.56 o 
   4  -5   2        1.81        1.59      2.59 o 
   5  -5   2      104.86       89.20     10.69 o 
   6  -5   2        7.90        0.90      4.62 o 
   7  -5   2      147.45      131.44     11.50 o 
   8  -5   2       91.32       98.10     10.49 o 
  -9  -4   2       27.41       30.72     12.05 o 
  -8  -4   2        6.52        0.35      7.54 o 
  -7  -4   2       40.53       54.64     11.57 o 
  -6  -4   2       37.90       44.28      9.66 o 
  -5  -4   2       92.22       77.47      8.92 o 
  -4  -4   2       36.84       33.00      7.73 o 
  -3  -4   2      363.26      387.30     13.25 o 
  -2  -4   2       27.88       28.83      2.18 o 
  -1  -4   2     1788.40     1918.22     53.79 o 
   0  -4   2      236.11      249.14      8.63 o 
   1  -4   2      371.11      527.46     24.13 o 
   2  -4   2       34.46       30.32      8.55 o 
   3  -4   2        8.14        3.51      2.26 o 
   4  -4   2      183.48      167.41      8.04 o 
   5  -4   2        0.02       -1.15      2.33 o 
   6  -4   2      154.46      135.79     10.86 o 
   7  -4   2       15.73       11.42      5.60 o 
   8  -4   2       40.42       50.39      9.56 o 
   9  -4   2       18.97       20.36      7.86 o 
  -9  -3   2       16.55       28.41     12.27 o 
  -8  -3   2        0.32        1.51      7.51 o 
  -7  -3   2       23.48       21.32      8.63 o 
  -6  -3   2        1.00       -2.23      5.02 o 
  -5  -3   2       11.59       16.64      3.00 o 
  -4  -3   2      345.41      338.67     11.65 o 
  -3  -3   2      114.70       89.48      4.08 o 
  -2  -3   2       18.71       18.68      2.00 o 
  -1  -3   2      527.40      544.81     16.27 o 
   0  -3   2    18056.04    17290.63    840.79 o 
   1  -3   2       61.82       77.67      3.76 o 
   2  -3   2       57.41       49.59      3.23 o 
   3  -3   2      523.21      569.34     19.09 o 
   4  -3   2     1063.94     1147.67     39.26 o 
   5  -3   2      153.93      148.09     10.59 o 
   6  -3   2        3.18       -0.88      3.80 o 
   7  -3   2       61.38       71.36     10.14 o 
   8  -3   2        8.98        3.53      5.68 o 
   9  -3   2        4.48        6.32      6.66 o 
  -9  -2   2        3.31       -1.78     10.04 o 
  -8  -2   2       86.39      110.20     17.12 o 
  -7  -2   2       76.80       98.17     14.04 o 
  -6  -2   2       27.72       29.12      4.28 o 
  -5  -2   2      100.41       79.29      5.16 o 
  -4  -2   2        2.21        3.05      2.34 o 
  -3  -2   2      785.56      714.55     21.51 o 
  -2  -2   2      239.08      189.96      6.68 o 
  -1  -2   2     6904.24     6748.45    184.30 o 
   0  -2   2    30370.83    25683.70    917.28 o 
   1  -2   2     6953.32     6794.35    271.49 o 
   2  -2   2       28.59       32.98      2.06 o 
   3  -2   2     1128.45     1196.50     28.64 o 
   4  -2   2      268.04      284.93     17.64 o 
   5  -2   2       55.20       50.30      3.88 o 
   6  -2   2      116.53      103.09      9.03 o 
   7  -2   2        3.61       -0.32      4.57 o 
   8  -2   2       51.55       59.97      9.72 o 
   9  -2   2        8.13        0.61      5.44 o 
  -9  -1   2       18.32       28.41     14.31 o 
  -7  -1   2       23.03       27.53      4.28 o 
  -6  -1   2       22.61       33.06      3.65 o 
  -5  -1   2        2.28       -1.62      1.39 o 
  -4  -1   2      253.09      250.35     12.11 o 
  -3  -1   2      642.96      617.43     25.27 o 
  -2  -1   2     2029.44     1775.32     68.47 o 
  -1  -1   2     3289.72     2892.25     79.61 o 
   0  -1   2     4626.45     4625.28    126.38 o 
   1  -1   2     3686.07     3591.75     81.37 o 
   2  -1   2      290.30      311.72      8.17 o 
   3  -1   2      133.67      135.44     10.83 o 
   4  -1   2      358.82      368.31     12.51 o 
   5  -1   2       75.84       75.28      4.47 o 
   6  -1   2       81.81       71.79      4.75 o 
   7  -1   2       32.71       28.25      6.77 o 
   8  -1   2        0.91       -1.83      4.27 o 
   9  -1   2       28.98       29.95      7.75 o 
  -8   0   2      110.23      120.04      6.78 o 
  -7   0   2      173.42      160.35      7.57 o 
  -6   0   2        8.73       10.59      2.74 o 
  -5   0   2        9.58       13.57      2.62 o 
  -4   0   2      182.15      199.56     19.13 o 
  -3   0   2       31.69       20.92      2.50 o 
  -2   0   2     1705.91     1452.21     56.52 o 
  -1   0   2      591.81      525.36     21.08 o 
   0   0   2     3475.82     3187.79    121.91 o 
   1   0   2     2482.65     2357.97     65.73 o 
   2   0   2     1320.99     1212.63     34.73 o 
   3   0   2      325.06      291.85      9.95 o 
   4   0   2      895.44      908.38     27.45 o 
   5   0   2       47.05       49.21      3.68 o 
   6   0   2        0.55        0.16      2.05 o 
   7   0   2        7.89        3.17      2.82 o 
   8   0   2       75.70       74.33      8.44 o 
   9   0   2       11.36        9.13      5.76 o 
  -9   1   2        0.99        0.31      3.55 o 
  -8   1   2       42.43       62.27      6.39 o 
  -7   1   2      626.03      640.83     27.64 o 
  -6   1   2      174.10      167.85      7.39 o 
  -5   1   2       48.09       49.44      6.45 o 
  -4   1   2      734.83      769.15     21.85 o 
  -3   1   2      451.02      493.89     14.25 o 
  -2   1   2      375.00      336.38      9.78 o 
  -1   1   2     6170.72     5423.94    206.31 o 
   0   1   2      729.19      741.62     21.09 o 
   1   1   2     6574.09     5915.72    163.30 o 
   2   1   2       19.55       23.49      1.72 o 
   3   1   2      327.18      382.02     12.48 o 
   4   1   2      525.61      538.95     23.87 o 
   5   1   2      364.16      389.94     18.96 o 
   6   1   2      106.17       88.75      7.54 o 
   7   1   2      630.60      610.88     20.80 o 
   8   1   2      166.45      165.31      8.56 o 
  -9   2   2        2.49        5.55      3.92 o 
  -8   2   2        0.40        0.91      2.97 o 
  -7   2   2      343.40      307.76     12.01 o 
  -6   2   2      576.32      621.21     19.58 o 
  -5   2   2      560.18      605.74     18.53 o 
  -4   2   2     1182.98     1283.27     35.11 o 
  -3   2   2      217.99      218.69      7.45 o 
  -2   2   2     1033.43      978.72     35.34 o 
  -1   2   2     5107.53     4640.96    127.23 o 
   0   2   2        8.91       11.75      1.10 o 
   1   2   2     5932.52     5513.40    124.36 o 
   2   2   2      621.65      621.75     25.84 o 
   3   2   2      488.25      472.94     17.19 o 
   4   2   2      797.28      848.19     25.43 o 
   5   2   2      302.48      314.94     13.41 o 
   6   2   2      491.70      492.97     17.11 o 
   7   2   2      806.15      792.14     35.07 o 
   8   2   2       39.35       41.42      7.57 o 
   9   2   2        0.30       -5.58      3.88 o 
  -9   3   2        4.15        1.28      4.00 o 
  -8   3   2       54.22       42.03      5.93 o 
  -7   3   2        1.62       -3.70      4.14 o 
  -6   3   2      108.95      113.94      6.23 o 
  -5   3   2       35.65       37.58      4.10 o 
  -4   3   2       50.69       55.01      3.53 o 
  -3   3   2       35.20       33.91      2.57 o 
  -1   3   2     2471.38     2403.94     46.06 o 
   0   3   2     2419.31     2544.72     58.03 o 
   1   3   2     1978.50     2037.46     46.68 o 
   2   3   2      704.48      713.84     17.44 o 
   3   3   2        9.03        5.34      3.08 o 
   4   3   2      460.03      472.21     15.11 o 
   5   3   2       13.54       14.93      2.84 o 
   6   3   2      185.58      166.80      7.77 o 
   7   3   2       92.72      100.14     12.82 o 
   8   3   2       72.25       68.23      9.69 o 
   9   3   2       14.35       13.30      6.08 o 
  -9   4   2        0.01       -1.62      3.82 o 
  -8   4   2        6.75        5.05      3.53 o 
  -7   4   2      126.64      131.83      7.41 o 
  -6   4   2       47.82       39.92      4.74 o 
  -5   4   2       18.91       24.81      3.59 o 
  -4   4   2      225.07      225.53      8.58 o 
  -3   4   2      983.88      897.06     21.47 o 
  -2   4   2      136.78      133.14      4.55 o 
  -1   4   2        1.10        0.50      0.90 o 
   0   4   2     1781.56     1728.31     39.88 o 
   1   4   2        0.30        0.50      1.59 o 
   2   4   2       59.46       62.16      2.53 o 
   3   4   2      737.36      754.07     22.05 o 
   4   4   2      111.25       94.83      4.47 o 
   5   4   2       45.05       46.56      5.73 o 
   6   4   2      156.82      151.70     11.63 o 
   7   4   2       78.95       82.30      9.82 o 
   9   4   2        2.96        0.48      4.91 o 
  -8   5   2       12.62       18.55      4.78 o 
  -7   5   2       87.66       90.38      6.80 o 
  -6   5   2        0.26       -1.84      3.78 o 
  -5   5   2      157.54      144.54      7.27 o 
  -4   5   2      220.52      229.65      7.71 o 
  -3   5   2     1011.60     1078.49     25.56 o 
  -2   5   2       41.49       42.87      2.58 o 
  -1   5   2      132.85      123.71      3.49 o 
   0   5   2      718.61      773.96     18.77 o 
   1   5   2       42.67       41.82      2.10 o 
   2   5   2      120.54      117.51      3.95 o 
   3   5   2      494.89      540.56     16.14 o 
   4   5   2      347.39      389.78     19.41 o 
   5   5   2       59.65       55.91      6.56 o 
   6   5   2        8.54        1.33      5.10 o 
   7   5   2       77.02       84.53     12.08 o 
   9   5   2        6.00       -2.34      4.91 o 
  -8   6   2       18.01       18.05      5.77 o 
  -7   6   2       25.20       26.08      5.07 o 
  -6   6   2       56.72       75.69     10.66 o 
  -5   6   2       26.28       37.95      4.36 o 
  -4   6   2        4.85        3.88      1.99 o 
  -3   6   2      219.96      208.57      7.05 o 
  -2   6   2      131.61      127.60      4.76 o 
  -1   6   2       81.77       98.76      3.91 o 
   0   6   2      735.56      772.24     19.00 o 
   1   6   2      363.96      361.52      9.76 o 
   2   6   2       24.90       20.96      2.42 o 
   3   6   2       47.97       53.57      5.44 o 
   4   6   2        0.88       -1.54      3.40 o 
   5   6   2       14.86       18.69      5.89 o 
   6   6   2        0.75       -5.55      5.07 o 
   7   6   2        0.32       -3.96      5.52 o 
   8   6   2        4.91       -2.36      4.57 o 
  -8   7   2        1.83        0.84      4.05 o 
  -7   7   2        2.52       -0.36      3.44 o 
  -6   7   2       54.87       77.07      6.62 o 
  -5   7   2       16.11       17.70      3.48 o 
  -4   7   2        8.46        8.05      2.69 o 
  -3   7   2        6.74        7.08      2.19 o 
  -2   7   2       11.71       13.46      5.11 o 
  -1   7   2      186.34      180.83      4.97 o 
   0   7   2        1.64       -0.07      1.21 o 
   1   7   2       97.53      108.24      6.67 o 
   2   7   2      115.71       96.22      5.55 o 
   3   7   2      123.43      117.29      8.89 o 
   4   7   2       13.33       15.48      5.31 o 
   5   7   2        3.92        5.87      5.12 o 
   6   7   2       26.24       26.97      7.86 o 
   7   7   2       66.57       83.33      9.96 o 
   8   7   2        0.48        3.29      5.26 o 
  -7   8   2       33.22       34.93      5.88 o 
  -6   8   2       21.87       23.20      8.69 o 
  -5   8   2        3.32       -1.80      2.63 o 
  -4   8   2       11.98       11.60      3.12 o 
  -3   8   2       73.85       74.92      4.49 o 
  -2   8   2      171.32      171.05      6.20 o 
  -1   8   2      107.37      108.29      4.47 o 
   0   8   2      345.00      359.29     10.23 o 
   1   8   2      146.71      139.20     11.83 o 
   2   8   2      147.24      145.73      8.52 o 
   3   8   2       58.70       57.67      5.14 o 
   4   8   2      233.36      220.91     14.31 o 
   5   8   2        0.58       -4.46      4.67 o 
   6   8   2        0.88       -4.54      5.31 o 
   7   8   2      105.37       88.06     10.73 o 
   8   8   2        6.93        0.13      5.71 o 
  -7   9   2        3.46        6.21      4.37 o 
  -6   9   2        7.53        5.76      3.49 o 
  -5   9   2        0.01       -2.38      2.63 o 
  -4   9   2       88.87       78.32      5.23 o 
  -3   9   2      229.42      237.03      8.40 o 
  -2   9   2        2.39        7.61      2.31 o 
  -1   9   2       26.63       33.00      7.45 o 
   0   9   2       81.62       81.66      8.12 o 
   1   9   2      104.90       87.21      5.91 o 
   2   9   2      118.64      118.86      6.75 o 
   3   9   2      329.20      298.90     16.46 o 
   4   9   2      224.79      216.34     34.23 o 
   5   9   2        8.07        7.32      6.84 o 
   6   9   2        0.07        1.07      4.10 o 
   7   9   2       26.90       21.13      8.36 o 
  -6  10   2       30.21       34.72      5.38 o 
  -5  10   2        0.08       -3.21      3.10 o 
  -4  10   2      122.65      127.23      6.41 o 
  -3  10   2        0.93       -0.12      2.79 o 
  -2  10   2        0.01       -2.49      2.26 o 
  -1  10   2      208.79      201.87     14.47 o 
   0  10   2       12.71       17.18      6.21 o 
   1  10   2        4.93       24.50      6.96 o 
   2  10   2        0.13       -3.02      2.60 o 
   3  10   2        0.20        1.04      3.51 o 
   4  10   2      307.29      289.84     25.78 o 
   5  10   2       56.93       66.40     10.54 o 
   6  10   2        3.71        1.45      4.71 o 
  -5  11   2       17.59       14.49      4.02 o 
  -4  11   2        8.49        1.39      3.43 o 
  -3  11   2        1.10       -2.44      2.66 o 
  -2  11   2       17.60       18.13      7.57 o 
  -1  11   2        2.63       -2.26      4.88 o 
   0  11   2       66.44       64.51     10.62 o 
   1  11   2        0.05       -4.54      4.27 o 
   2  11   2        0.12       -2.65      5.34 o 
   3  11   2       39.46       36.31     13.53 o 
   4  11   2        0.25        5.18      4.28 o 
   5  11   2       36.85       37.48     10.05 o 
  -4  12   2       15.87       18.80      9.80 o 
  -3  12   2        6.48        6.72      7.65 o 
  -2  12   2        0.02       -0.82      6.66 o 
  -1  12   2       22.34       28.54      8.60 o 
   0  12   2        0.24       -1.67      5.44 o 
   1  12   2        0.84       -5.92      5.31 o 
   2  12   2        2.51       -1.01      5.95 o 
   3  12   2        6.24       15.61      6.93 o 
   4  12   2       24.17       19.71      5.90 o 
  -1  13   2        0.80       -3.82      6.11 o 
   0  13   2        0.06       -0.82      6.37 o 
   1  13   2       15.21       16.01      8.28 o 
   2  13   2        8.02        4.75      7.54 o 
  -2 -12   3       22.02       20.79      9.03 o 
  -1 -12   3        0.04        0.40      6.69 o 
   0 -12   3        0.19       -1.99      6.42 o 
   1 -12   3        6.69       -1.62      7.06 o 
   2 -12   3       70.16       77.33     13.41 o 
  -4 -11   3        4.57       -3.69      7.49 o 
  -3 -11   3        5.54       -4.38      6.53 o 
  -2 -11   3        2.24        5.92      6.50 o 
  -1 -11   3        0.52       -2.12      5.58 o 
   0 -11   3        2.37        0.29      5.76 o 
   1 -11   3        2.33       -3.37      5.50 o 
   2 -11   3       42.69       36.61     10.06 o 
   3 -11   3        4.64        4.99      7.70 o 
   4 -11   3       15.61       26.20      9.80 o 
  -5 -10   3       77.75       82.78     14.68 o 
  -4 -10   3       36.34       32.15     10.99 o 
  -3 -10   3        2.68       -2.39      5.84 o 
  -2 -10   3        0.97        2.10      6.13 o 
  -1 -10   3        0.01       -0.80      5.63 o 
   0 -10   3        0.16       -2.95      4.81 o 
   1 -10   3       65.58       52.17      9.90 o 
   2 -10   3        5.12        0.03      6.03 o 
   3 -10   3        4.61       -6.55      4.05 o 
   4 -10   3       12.63       13.40      5.35 o 
   5 -10   3        0.76       -0.15      4.85 o 
  -6  -9   3       22.64       15.61     10.65 o 
  -5  -9   3       93.65      108.05     12.64 o 
  -4  -9   3       48.63       41.26     10.54 o 
  -3  -9   3        0.12       -3.64      5.95 o 
  -2  -9   3        0.24       -0.16      5.42 o 
  -1  -9   3       60.65       36.24      8.52 o 
   0  -9   3       24.55       21.05      6.45 o 
   1  -9   3        5.49       11.79      5.76 o 
   2  -9   3      151.56      144.22      8.12 o 
   3  -9   3        1.46       -5.54      3.25 o 
   4  -9   3       18.63       10.31      4.64 o 
   5  -9   3        0.03       -2.24      4.03 o 
   6  -9   3        0.26       -1.18      5.76 o 
  -7  -8   3        3.19       -3.45      8.81 o 
  -6  -8   3        2.32       -9.37      7.43 o 
  -5  -8   3       12.64        8.34      7.57 o 
  -4  -8   3        0.44       -8.47      5.52 o 
  -3  -8   3       59.53       71.20     11.02 o 
  -2  -8   3        0.32        2.60      5.47 o 
  -1  -8   3       30.98       30.82      7.01 o 
   0  -8   3       17.54       10.94      5.28 o 
   1  -8   3        3.89        0.94      2.86 o 
   2  -8   3        4.56       -0.60      3.12 o 
   3  -8   3       84.72       88.87      6.32 o 
   4  -8   3       91.25       85.86      9.09 o 
   5  -8   3        3.38        3.86      3.98 o 
   6  -8   3       33.76       35.60      6.71 o 
   7  -8   3        1.57       -0.21      6.13 o 
  -7  -7   3        0.15       -6.61      8.18 o 
  -6  -7   3       27.86       36.37     10.25 o 
  -5  -7   3       17.49       11.34      8.12 o 
  -4  -7   3      110.01      101.60     10.51 o 
  -3  -7   3        3.30       -1.22      4.67 o 
  -2  -7   3        7.76        2.68      4.86 o 
  -1  -7   3       18.66       20.97      5.76 o 
   0  -7   3        2.16        1.90      2.35 o 
   1  -7   3       21.47       17.93      3.65 o 
   2  -7   3        6.65        1.11      2.73 o 
   3  -7   3        0.17       -3.32      2.61 o 
   4  -7   3       50.03       63.14     10.30 o 
   5  -7   3      178.15      165.07      9.18 o 
   6  -7   3        9.26        5.43      4.01 o 
   7  -7   3       30.59       40.43      9.58 o 
  -8  -6   3       28.90       29.76     11.76 o 
  -7  -6   3        0.04        1.86      7.99 o 
  -6  -6   3       11.37        4.99      7.75 o 
  -5  -6   3       14.32        8.81      7.59 o 
  -4  -6   3        8.41        9.34      6.11 o 
  -3  -6   3       58.71       52.09      8.60 o 
  -2  -6   3       33.92       18.72      5.50 o 
  -1  -6   3       51.59       46.11      5.28 o 
   0  -6   3      177.19      194.25      8.10 o 
   1  -6   3       73.87       65.96      4.48 o 
   2  -6   3        0.16       -2.71      1.92 o 
   3  -6   3        9.85        7.69      2.99 o 
   4  -6   3       52.86       58.79      9.44 o 
   5  -6   3        0.67       -1.44      3.04 o 
   6  -6   3       22.95       20.55      5.06 o 
   7  -6   3        0.14       -3.05      4.73 o 
   8  -6   3        5.63        5.23      6.24 o 
  -8  -5   3      106.71      105.66     16.41 o 
  -7  -5   3       16.31       20.73     10.25 o 
  -6  -5   3      111.39      116.31     12.24 o 
  -5  -5   3       35.74       50.49     10.17 o 
  -4  -5   3      159.39      164.15     12.90 o 
  -3  -5   3      725.43      788.08     36.98 o 
  -2  -5   3       98.16      104.78      8.18 o 
  -1  -5   3      350.61      463.09     14.90 o 
   0  -5   3     1238.16     1408.30     40.72 o 
   1  -5   3     1484.05     1478.10     43.84 o 
   2  -5   3       85.68       77.23      7.02 o 
   3  -5   3      108.40      110.00      5.99 o 
   4  -5   3      460.42      430.89     15.78 o 
   5  -5   3       17.10       12.76      4.21 o 
   6  -5   3        0.50       -2.55      3.48 o 
   7  -5   3       13.31       13.11      6.27 o 
   8  -5   3       15.49       29.02      8.26 o 
  -9  -4   3       49.85       67.96     16.01 o 
  -8  -4   3        8.58       16.94      9.72 o 
  -7  -4   3      162.03      162.77     14.89 o 
  -6  -4   3       57.07       44.04     10.22 o 
  -5  -4   3       46.35       36.42      8.81 o 
  -4  -4   3        0.40        2.02      4.35 o 
  -3  -4   3      134.68      140.87      7.71 o 
  -2  -4   3      207.62      296.54     16.11 o 
  -1  -4   3       30.73       80.44      6.56 o 
   0  -4   3       10.59        8.37      2.21 o 
   1  -4   3      809.81      809.05     24.29 o 
   2  -4   3     1702.77     1750.14     50.08 o 
   3  -4   3       82.95       74.52      4.61 o 
   4  -4   3       18.17       13.10      3.32 o 
   5  -4   3       10.47        6.75      3.41 o 
   6  -4   3       94.85       82.19      8.63 o 
   7  -4   3       84.17       79.86      8.95 o 
   8  -4   3        1.53        1.09      5.18 o 
  -9  -3   3        3.07        7.04     10.04 o 
  -8  -3   3       30.71       28.91     10.86 o 
  -7  -3   3        0.19        0.00      6.34 o 
  -6  -3   3       32.07       38.89     10.01 o 
  -5  -3   3        7.35        5.83      2.67 o 
  -4  -3   3      170.53      168.75      7.21 o 
  -3  -3   3      101.92       98.44      4.74 o 
  -2  -3   3      882.04      849.71     25.25 o 
  -1  -3   3      912.36      991.81     28.76 o 
   0  -3   3      562.22      651.10     19.48 o 
   1  -3   3      962.54      999.56     29.03 o 
   2  -3   3      755.31      798.13     23.92 o 
   3  -3   3       54.74       48.98      2.67 o 
   4  -3   3        1.75        0.77      1.53 o 
   5  -3   3       20.44       14.81      4.73 o 
   6  -3   3       63.64       42.69      7.70 o 
   7  -3   3        0.59       -0.35      4.14 o 
   8  -3   3        7.57       10.86      6.13 o 
   9  -3   3        1.39       -2.76      5.12 o 
  -9  -2   3        8.17       22.19     12.19 o 
  -8  -2   3        9.29       22.49     10.88 o 
  -7  -2   3       82.99       80.73     13.25 o 
  -6  -2   3      605.25      608.91     37.18 o 
  -5  -2   3      290.79      297.39     17.88 o 
  -4  -2   3       36.05       28.92      2.84 o 
  -3  -2   3      695.59      660.93     20.48 o 
  -2  -2   3      322.32      306.50     22.61 o 
  -1  -2   3     1498.47     1434.78     40.56 o 
   0  -2   3      518.22      520.74     15.66 o 
   1  -2   3       11.00       92.63      5.36 o 
   2  -2   3     2262.04     2274.39     52.41 o 
   3  -2   3       88.36       76.41      3.37 o 
   4  -2   3        3.93        8.13      2.07 o 
   5  -2   3        4.58        5.43      3.36 o 
   6  -2   3      152.66      145.88     10.96 o 
   7  -2   3        3.46       -1.96      3.82 o 
   8  -2   3       42.56       32.04      8.23 o 
   9  -2   3        0.27       -0.74      4.86 o 
  -9  -1   3        4.98        8.55     12.64 o 
  -7  -1   3        1.90        2.36      4.41 o 
  -6  -1   3      186.47      177.02     10.86 o 
  -5  -1   3       35.42       36.00      4.11 o 
  -4  -1   3       49.03       46.94      4.11 o 
  -3  -1   3        2.66        0.98      1.43 o 
  -2  -1   3        2.05        0.17      1.55 o 
  -1  -1   3    10983.61     9580.01    260.87 o 
   0  -1   3       93.95       85.25      3.55 o 
   1  -1   3     4866.68     4661.98    105.52 o 
   2  -1   3      190.86      179.07      5.27 o 
   3  -1   3        5.92        7.58      2.47 o 
   4  -1   3       25.88       22.77      3.13 o 
   5  -1   3      127.23      126.24      6.12 o 
   6  -1   3       23.65       25.08      3.78 o 
   7  -1   3       26.70       27.34      6.53 o 
   8  -1   3       32.68       38.89      7.94 o 
   9  -1   3        0.02        5.44      5.42 o 
  -8   0   3       10.24       14.95      6.24 o 
  -7   0   3      120.40      117.95      9.53 o 
  -6   0   3       81.46       77.52      6.85 o 
  -5   0   3       20.53       18.13      4.06 o 
  -4   0   3        6.58        8.71      2.71 o 
  -3   0   3      707.71      652.92     27.11 o 
  -2   0   3      658.86      569.30     23.44 o 
  -1   0   3      220.75      223.43     10.17 o 
   0   0   3        9.97       14.07      1.90 o 
   1   0   3     1227.34     1167.17     33.45 o 
   2   0   3     2190.25     2129.13     60.04 o 
   3   0   3      330.00      333.20     11.35 o 
   4   0   3       32.47       30.73      3.09 o 
   5   0   3       55.00       54.48      5.34 o 
   6   0   3        6.33        2.99      2.48 o 
   7   0   3       21.04       26.06      4.65 o 
   8   0   3       26.58       11.71      5.76 o 
   9   0   3        0.76       -1.75      5.12 o 
  -9   1   3        0.99        3.82      5.92 o 
  -8   1   3      102.93       84.71      8.84 o 
  -7   1   3        7.73        9.06      3.63 o 
  -6   1   3        0.08        1.10      2.40 o 
  -5   1   3        9.00        8.97      2.28 o 
  -4   1   3      115.09      113.44      7.35 o 
  -3   1   3      212.49      217.46     10.78 o 
  -2   1   3      245.29      285.23     12.82 o 
  -1   1   3      421.42      340.27     14.65 o 
   0   1   3      111.23      112.57      4.35 o 
   1   1   3       55.22       59.88      7.04 o 
   2   1   3     1544.86     1416.41     32.87 o 
   3   1   3      536.99      546.53     17.16 o 
   4   1   3      191.54      208.02      8.25 o 
   5   1   3      178.69      180.14      7.91 o 
   6   1   3       19.18       15.09      3.03 o 
   7   1   3       10.41       10.37      4.99 o 
   8   1   3       14.25        9.92      3.62 o 
  -9   2   3        0.02       -0.77      5.31 o 
  -8   2   3      140.50      144.02      7.85 o 
  -7   2   3       50.46       52.66      5.71 o 
  -6   2   3       27.30       35.79      4.46 o 
  -5   2   3        3.69        4.33      1.92 o 
  -4   2   3        8.85        8.98      2.14 o 
  -3   2   3      689.52      660.36     28.03 o 
  -2   2   3      167.09      144.13      7.65 o 
  -1   2   3      611.23      509.27     15.51 o 
   0   2   3        5.67        2.20      0.92 o 
   1   2   3      164.72      193.94      5.25 o 
   2   2   3       61.36       67.44      2.49 o 
   3   2   3     1218.12     1168.70     27.79 o 
   4   2   3       96.43       83.14      3.70 o 
   5   2   3       24.18       24.29      2.80 o 
   6   2   3       93.86       94.52      6.60 o 
   7   2   3        6.45        1.83      3.01 o 
   8   2   3       80.41       63.61      7.88 o 
   9   2   3        5.50        3.72      4.96 o 
  -9   3   3        1.68        5.70      5.08 o 
  -8   3   3       92.14      106.46      6.97 o 
  -7   3   3       77.17       79.14      5.53 o 
  -6   3   3        0.08       -0.24      2.33 o 
  -5   3   3      133.54      148.47      6.68 o 
  -4   3   3       67.95       68.17      3.96 o 
  -3   3   3       88.28       98.11      8.26 o 
  -2   3   3      756.93      837.02     49.82 o 
  -1   3   3     1422.08     1348.01     31.62 o 
   0   3   3      279.75      253.90      6.87 o 
   1   3   3      729.12      798.00     19.00 o 
   2   3   3     2357.86     2506.23     57.42 o 
   3   3   3      327.82      361.34      9.71 o 
   4   3   3       59.70       52.09      2.92 o 
   5   3   3       91.83       81.20      3.99 o 
   6   3   3        1.64       -0.69      1.88 o 
   7   3   3       40.56       30.42      6.85 o 
   8   3   3      157.21      145.80     12.03 o 
   9   3   3        0.04       -1.96      3.98 o 
  -9   4   3        0.02       -1.29      6.45 o 
  -8   4   3        0.00       -5.27      2.64 o 
  -7   4   3        0.42       -3.80      2.64 o 
  -6   4   3       16.99        7.29      4.66 o 
  -5   4   3        1.35       -0.47      1.98 o 
  -4   4   3      128.09      118.99      5.61 o 
  -3   4   3        6.13        4.27      1.59 o 
  -2   4   3        2.76        7.94      3.40 o 
  -1   4   3        0.04        3.18      1.02 o 
   0   4   3       62.44       69.94      3.54 o 
   1   4   3       49.25       47.79      2.20 o 
   2   4   3      253.65      219.34      6.30 o 
   3   4   3      122.42      133.54      4.53 o 
   4   4   3       92.38       85.29      3.73 o 
   5   4   3        4.65        2.10      1.70 o 
   6   4   3        0.61        1.47      2.94 o 
   7   4   3       22.41       14.20      6.11 o 
   8   4   3        0.51       -2.04      4.57 o 
   9   4   3        0.02        2.89      5.28 o 
  -8   5   3        1.19        2.45      3.59 o 
  -7   5   3        8.86        6.62      3.68 o 
  -6   5   3       16.28       20.65      4.01 o 
  -5   5   3       70.79       73.67      4.98 o 
  -4   5   3        0.04       -2.00      1.57 o 
  -3   5   3       46.32       40.65      3.07 o 
  -2   5   3      250.22      265.89     14.54 o 
  -1   5   3     1179.58     1181.70     28.23 o 
   0   5   3      350.84      372.30      9.89 o 
   1   5   3      963.48     1044.22     24.96 o 
   2   5   3      546.79      560.66     14.23 o 
   3   5   3      104.47      105.62      3.93 o 
   4   5   3        9.51        9.34      2.60 o 
   5   5   3       61.81       53.95      5.28 o 
   6   5   3       72.18       62.41      5.86 o 
   7   5   3        2.67       -5.02      4.06 o 
   8   5   3       20.22       24.08      7.35 o 
   9   5   3        5.19       10.38      6.34 o 
  -8   6   3        0.12       -1.24      3.18 o 
  -7   6   3       14.18       14.43      4.19 o 
  -6   6   3      131.60      121.03      7.02 o 
  -5   6   3      145.02      128.20      6.76 o 
  -4   6   3      121.03      125.77      5.43 o 
  -3   6   3       22.16       20.36      2.63 o 
  -2   6   3       20.87       20.13      2.40 o 
  -1   6   3      293.62      311.97      8.85 o 
   0   6   3        0.02       -0.49      1.07 o 
   1   6   3        6.76       23.36      3.49 o 
   2   6   3        9.04       10.52      1.65 o 
   3   6   3       57.79       64.87      4.52 o 
   4   6   3        9.95        7.77      2.82 o 
   5   6   3       75.55       61.43      5.38 o 
   6   6   3       83.80       79.25      7.86 o 
   7   6   3       17.54        4.43      5.34 o 
   8   6   3        3.94        4.19      5.55 o 
  -8   7   3        0.03       -0.57      3.36 o 
  -7   7   3        6.89        8.84      3.67 o 
  -6   7   3       70.40       82.23      6.00 o 
  -5   7   3       93.34       86.52      5.22 o 
  -4   7   3       97.80       81.74      4.53 o 
  -3   7   3       12.81       15.72      2.66 o 
  -2   7   3       40.44       41.70      4.02 o 
  -1   7   3      213.67      217.39      6.92 o 
   0   7   3      154.03      168.36      5.69 o 
   1   7   3      284.38      282.85      8.28 o 
   2   7   3        3.20        4.31      2.33 o 
   3   7   3       14.29       17.63      3.44 o 
   4   7   3       20.10       20.28      4.14 o 
   5   7   3      364.81      355.88     14.24 o 
   6   7   3      195.31      188.25     20.36 o 
   7   7   3        6.39        2.68      5.18 o 
   8   7   3        4.49       -8.10      4.51 o 
  -7   8   3        5.62       10.92      4.34 o 
  -6   8   3        0.04       -0.81      3.05 o 
  -5   8   3        3.74        0.22      2.53 o 
  -4   8   3      151.58      146.04      6.45 o 
  -3   8   3       43.79       39.49      3.85 o 
  -2   8   3       11.02       13.25      3.52 o 
  -1   8   3      124.33      120.04      6.15 o 
   0   8   3        2.10       -0.05      1.48 o 
   1   8   3      203.16      213.06     10.54 o 
   2   8   3       16.60       16.66      3.47 o 
   3   8   3        0.30       -1.25      2.60 o 
   4   8   3       16.45       15.87      5.81 o 
   5   8   3        1.41       -1.41      3.31 o 
   6   8   3        9.84        5.10      4.08 o 
   7   8   3       64.69       58.99     10.67 o 
  -7   9   3       14.74       19.01      5.00 o 
  -6   9   3        3.59        2.47      3.26 o 
  -5   9   3       25.91       35.75      4.80 o 
  -4   9   3       57.89       74.21      5.95 o 
  -3   9   3       56.65       62.06      4.32 o 
  -2   9   3       75.10       64.61      5.05 o 
  -1   9   3        0.00       -0.75      2.19 o 
   0   9   3      185.96      193.54     13.14 o 
   1   9   3       26.74       27.62      4.69 o 
   2   9   3       23.13       29.90      4.38 o 
   3   9   3      185.71      179.30      8.98 o 
   4   9   3       25.65       24.61      5.10 o 
   5   9   3        5.89        3.35      3.96 o 
   6   9   3       49.32       43.19      9.50 o 
   7   9   3       13.06       12.90      8.26 o 
  -6  10   3        6.83        7.97      3.71 o 
  -5  10   3        7.52        6.30      3.39 o 
  -4  10   3        7.52        1.56      2.95 o 
  -3  10   3       15.08       18.09      4.61 o 
  -2  10   3      102.36      102.85      6.65 o 
  -1  10   3       51.20       74.33     10.81 o 
   0  10   3       57.86       59.44      9.42 o 
   1  10   3       31.51       36.08      7.33 o 
   2  10   3      117.94      108.24      8.31 o 
   3  10   3      445.33      415.07     16.21 o 
   4  10   3       15.60       13.91      4.51 o 
   5  10   3       22.27       30.82      5.67 o 
   6  10   3        2.36       -1.41      6.08 o 
  -5  11   3        2.40       -1.30      3.35 o 
  -4  11   3        1.56       -1.40      4.90 o 
  -3  11   3        0.00       -0.82      3.56 o 
  -2  11   3        9.23       22.67      7.73 o 
  -1  11   3        8.17       15.21      7.11 o 
   0  11   3        8.20        4.54      5.60 o 
   1  11   3       48.05       53.49      9.32 o 
   2  11   3      135.03      125.28     11.10 o 
   3  11   3       44.92       42.91     15.54 o 
   4  11   3       72.79       67.81      7.75 o 
   5  11   3       48.99       54.87      7.33 o 
  -4  12   3       10.87       13.92      5.54 o 
  -3  12   3        3.70        2.15      7.22 o 
  -2  12   3        0.18       -0.69      5.97 o 
  -1  12   3       22.33       37.78     10.27 o 
   0  12   3       37.44       47.15     10.43 o 
   1  12   3       22.53       21.29      7.67 o 
   2  12   3        0.56       -5.02      5.34 o 
   3  12   3       34.34       32.49      8.81 o 
   4  12   3       26.40       26.54      8.64 o 
  -2  13   3       30.59       42.34     11.10 o 
  -1  13   3       17.83       19.33      8.63 o 
   0  13   3        0.09       -7.01      6.03 o 
   1  13   3       33.46       22.99      9.05 o 
   2  13   3       10.70        2.97      6.72 o 
  -3 -11   4        0.10       -9.88      6.37 o 
  -2 -11   4        2.48        3.45      6.56 o 
  -1 -11   4       21.91       20.65      8.28 o 
   0 -11   4        5.24        8.60      6.85 o 
   1 -11   4       18.67       16.75      8.20 o 
   2 -11   4        8.60        2.95      7.11 o 
   3 -11   4       15.52       19.17      9.16 o 
  -5 -10   4        0.84        4.57      9.21 o 
  -4 -10   4        9.78        2.63      8.12 o 
  -3 -10   4       19.36        5.81      7.49 o 
  -2 -10   4       83.62       56.44     10.51 o 
  -1 -10   4       30.18       20.68      7.54 o 
   0 -10   4        0.44       -4.94      4.62 o 
   1 -10   4        0.29        2.15      6.13 o 
   2 -10   4       14.96       11.65      7.49 o 
   3 -10   4        3.79        2.52      6.66 o 
   4 -10   4        1.62       -0.53      4.45 o 
  -6  -9   4        2.05       -0.03      8.79 o 
  -5  -9   4       86.97      104.17     15.88 o 
  -4  -9   4       61.84       69.48     12.45 o 
  -3  -9   4      148.18      129.40     12.48 o 
  -2  -9   4        8.37       14.50      7.41 o 
  -1  -9   4        8.84       -2.65      4.94 o 
   0  -9   4        4.05       -2.20      4.65 o 
   1  -9   4        0.27        1.04      5.02 o 
   2  -9   4       10.35       12.77      4.35 o 
   3  -9   4       11.47       11.32      4.36 o 
   4  -9   4       13.48       11.74      4.89 o 
   5  -9   4        0.71       -4.26      3.82 o 
  -7  -8   4        2.54       -4.43      9.42 o 
  -6  -8   4      151.82      173.78     16.57 o 
  -5  -8   4       37.50       42.95     11.12 o 
  -4  -8   4        4.51       -5.23      5.95 o 
  -3  -8   4        1.13       -0.08      5.68 o 
  -2  -8   4      177.50      172.32     13.46 o 
  -1  -8   4        0.01        0.61      4.96 o 
   0  -8   4      106.10      100.75      9.34 o 
   1  -8   4       70.96       71.59      6.54 o 
   2  -8   4       47.05       60.21      6.32 o 
   3  -8   4       13.59       11.54      4.32 o 
   4  -8   4        2.78        4.25      3.91 o 
   5  -8   4        9.81        3.05      4.96 o 
   6  -8   4        3.53       -2.18      5.76 o 
  -7  -7   4       12.11        5.28      9.53 o 
  -6  -7   4       36.88       33.42     10.99 o 
  -5  -7   4        2.02       -2.04      7.46 o 
  -4  -7   4       82.52       84.95     10.33 o 
  -3  -7   4       49.53       43.38      8.97 o 
  -2  -7   4       41.24       50.31      8.44 o 
  -1  -7   4        0.00       -2.07      3.64 o 
   0  -7   4       12.25       12.50      3.58 o 
   1  -7   4        8.04        4.91      3.05 o 
   2  -7   4        9.63        4.31      3.16 o 
   3  -7   4      106.33       93.73      6.22 o 
   4  -7   4       26.92       23.70      4.78 o 
   5  -7   4        0.06       -2.31      3.34 o 
   6  -7   4       59.71       67.30     10.81 o 
   7  -7   4       18.82       17.50      7.62 o 
  -8  -6   4        5.47        9.93     10.33 o 
  -7  -6   4       24.12       26.07     10.91 o 
  -6  -6   4        5.99        7.11      7.70 o 
  -5  -6   4       16.86       23.63      8.84 o 
  -4  -6   4       41.84       31.88      8.42 o 
  -3  -6   4       33.48       22.01      7.19 o 
  -2  -6   4        0.08        2.26      4.49 o 
  -1  -6   4       14.14       22.63      4.51 o 
   0  -6   4       78.94       68.59      5.81 o 
   1  -6   4       48.93       47.28      5.23 o 
   2  -6   4        3.95        3.94      3.00 o 
   3  -6   4       67.52       66.53      6.24 o 
   4  -6   4       53.12       50.79      9.38 o 
   5  -6   4       72.92       73.88      7.43 o 
   6  -6   4        9.86        3.82      5.18 o 
   7  -6   4        1.64       -1.17      5.15 o 
  -8  -5   4       44.94       71.95     14.63 o 
  -7  -5   4       56.06       69.21     13.59 o 
  -6  -5   4        3.64       -4.38      6.85 o 
  -5  -5   4      118.95      109.33     11.63 o 
  -4  -5   4        6.52        5.63      5.81 o 
  -3  -5   4      165.57      194.09     13.57 o 
  -2  -5   4        0.59       -0.17      2.30 o 
  -1  -5   4      662.13      680.12     21.20 o 
   0  -5   4      196.50      218.35      8.70 o 
   1  -5   4      354.11      373.24     13.04 o 
   2  -5   4       88.54       86.65      5.16 o 
   3  -5   4      451.11      420.10     14.92 o 
   4  -5   4       62.29       60.70      5.30 o 
   5  -5   4       93.26       84.68      6.17 o 
   6  -5   4       11.94        7.78      5.50 o 
   7  -5   4       10.37        9.69      5.79 o 
   8  -5   4        1.69        1.75      5.81 o 
  -8  -4   4       43.47       72.13     14.50 o 
  -7  -4   4        0.00       -4.22      6.96 o 
  -6  -4   4       78.23       79.75     13.11 o 
  -5  -4   4        2.79       -2.23      5.10 o 
  -4  -4   4       40.77       55.70      9.85 o 
  -3  -4   4        2.28       -0.16      3.73 o 
  -2  -4   4      704.16      718.19     22.17 o 
  -1  -4   4     1215.46     1450.10     41.76 o 
   0  -4   4     3443.73     3852.05    106.73 o 
   1  -4   4     1801.49     1823.19     51.99 o 
   2  -4   4       60.22       93.05      6.80 o 
   3  -4   4      302.30      314.87     11.65 o 
   4  -4   4        2.14        5.29      2.75 o 
   5  -4   4       77.34       66.57      5.33 o 
   6  -4   4      257.25      247.38     16.06 o 
   7  -4   4        0.21       -4.17      4.04 o 
   8  -4   4        1.35       -4.43      4.73 o 
  -9  -3   4        0.02       -0.37      9.93 o 
  -8  -3   4        1.18       -2.79      7.99 o 
  -7  -3   4        0.01       -0.85      6.85 o 
  -6  -3   4        8.55        6.29      7.06 o 
  -5  -3   4        4.44        0.53      4.67 o 
  -4  -3   4      231.24      218.56      8.96 o 
  -3  -3   4      323.05      289.20     12.50 o 
  -2  -3   4     1975.55     2047.14     58.15 o 
  -1  -3   4      616.16      833.35     35.36 o 
   0  -3   4       10.42       28.67     14.11 o 
   1  -3   4     3978.24     3986.97    110.13 o 
   2  -3   4      391.96      426.89     44.20 o 
   3  -3   4        0.11       -0.06      1.29 o 
   4  -3   4       95.01       82.41      3.93 o 
   5  -3   4       22.35       18.34      5.50 o 
   6  -3   4       51.32       50.65      8.47 o 
   7  -3   4       64.79       79.19     11.44 o 
   8  -3   4        0.28       -2.92      4.46 o 
   9  -3   4        3.19       -7.27      5.34 o 
  -9  -2   4        9.41       22.91     12.56 o 
  -8  -2   4        1.70      -13.01      7.70 o 
  -7  -2   4       29.96       29.92     10.41 o 
  -6  -2   4       34.02       43.54      5.42 o 
  -5  -2   4        0.24        0.64      2.41 o 
  -4  -2   4       85.60       74.51      4.67 o 
  -3  -2   4      345.15      323.22     11.48 o 
  -2  -2   4      113.20      100.18     13.10 o 
  -1  -2   4      311.81      281.03      9.67 o 
   0  -2   4      988.86     1052.48     30.42 o 
   1  -2   4      240.34      227.00      9.85 o 
   2  -2   4      668.70      671.61     16.65 o 
   3  -2   4      221.92      203.84      6.48 o 
   4  -2   4      231.58      215.70      8.72 o 
   5  -2   4      248.01      274.58     10.71 o 
   6  -2   4        2.67       -0.85      3.82 o 
   7  -2   4       19.73       14.28      6.03 o 
   8  -2   4       20.06       15.13      6.66 o 
   9  -2   4        7.29       -1.86      6.21 o 
  -9  -1   4        5.84        2.97     12.77 o 
  -7  -1   4      593.10      666.73     30.96 o 
  -6  -1   4      188.64      191.65     11.60 o 
  -5  -1   4      151.81      151.27      9.21 o 
  -4  -1   4       53.22       56.20      4.59 o 
  -3  -1   4      459.47      487.74     21.08 o 
  -2  -1   4     2463.70     2272.90     63.94 o 
  -1  -1   4     3895.93     3638.18    100.50 o 
   0  -1   4      390.15      437.58     13.48 o 
   1  -1   4      825.34     1091.16     31.09 o 
   3  -1   4      286.84      315.06     15.12 o 
   4  -1   4       39.31       43.07      3.61 o 
   5  -1   4        0.13       -1.75      1.74 o 
   6  -1   4      638.40      645.09     30.85 o 
   7  -1   4      337.93      321.34     18.96 o 
   8  -1   4       14.49       22.70      6.64 o 
   9  -1   4       31.04       22.43      7.06 o 
  -8   0   4       77.98       87.26      8.92 o 
  -7   0   4       61.17       50.81      8.04 o 
  -6   0   4      439.17      380.75     19.19 o 
  -5   0   4     1464.67     1440.58     58.59 o 
  -4   0   4     1059.95     1027.41     42.18 o 
  -3   0   4       25.38       23.07      3.42 o 
  -2   0   4      216.39      194.23      9.64 o 
  -1   0   4      880.19      852.17     34.54 o 
   0   0   4     1708.78     1626.66     70.10 o 
   1   0   4        0.01       -0.05      1.77 o 
   2   0   4       95.58      113.84      4.98 o 
   3   0   4        9.19        6.22      1.88 o 
   4   0   4      913.10      943.38     28.80 o 
   5   0   4      831.66      799.67     32.73 o 
   6   0   4      363.12      359.93     18.49 o 
   7   0   4      249.49      234.11     10.45 o 
   8   0   4       29.32       24.72      6.96 o 
   9   0   4        1.84       -3.58      4.88 o 
  -9   1   4       41.88       50.73      9.40 o 
  -8   1   4       14.86       33.74      7.94 o 
  -7   1   4       44.08       61.49      8.71 o 
  -6   1   4        1.00       -1.06      3.03 o 
  -5   1   4       85.67       86.49      6.88 o 
  -4   1   4       73.79       64.99      5.31 o 
  -3   1   4      709.55      716.37     30.03 o 
  -2   1   4     1358.41     1271.15     50.55 o 
  -1   1   4      747.82      788.29     32.10 o 
   0   1   4     1502.63     1471.74     42.10 o 
   1   1   4     1011.98     1077.02     31.36 o 
   2   1   4       42.62       48.34      4.14 o 
   3   1   4     1137.39     1193.20     28.36 o 
   4   1   4       10.03        9.86      2.47 o 
   5   1   4      412.04      442.19     15.47 o 
   6   1   4      118.10      120.14      6.61 o 
   7   1   4        1.00       -1.61      2.50 o 
   8   1   4       38.72       27.39      4.70 o 
  -9   2   4        2.12        3.42      5.42 o 
  -8   2   4        1.35        1.09      4.67 o 
  -7   2   4      130.99      111.48      9.64 o 
  -6   2   4        8.87        8.04      4.38 o 
  -5   2   4        0.03       -1.99      2.04 o 
  -4   2   4      274.18      255.95     13.33 o 
  -3   2   4      444.86      465.18     20.73 o 
  -2   2   4      616.00      577.16     24.50 o 
  -1   2   4       19.40       34.67      3.16 o 
   0   2   4     1087.18     1006.97     29.35 o 
   1   2   4      306.51      283.36      7.52 o 
   2   2   4      454.69      471.41     11.84 o 
   3   2   4      319.29      329.61      8.87 o 
   4   2   4      556.85      575.82     14.98 o 
   5   2   4        1.88        1.12      1.73 o 
   6   2   4        0.00       -1.28      2.08 o 
   7   2   4      235.83      207.12      9.68 o 
   8   2   4       34.87       31.03      7.17 o 
   9   2   4       18.19       12.40      5.47 o 
  -9   3   4        0.68       -1.06      4.94 o 
  -8   3   4       29.95       33.16      7.54 o 
  -7   3   4      130.30      134.23     10.88 o 
  -6   3   4       54.15       63.03      8.52 o 
  -5   3   4        0.89       -3.45      2.20 o 
  -4   3   4        1.73        0.88      2.36 o 
  -3   3   4      327.85      318.13     15.37 o 
  -2   3   4     1160.11     1117.33     45.16 o 
  -1   3   4       10.38        6.89      1.75 o 
   0   3   4       48.66       63.47      2.70 o 
   1   3   4       83.64       94.37      3.32 o 
   2   3   4      837.19      924.24     22.14 o 
   3   3   4      165.51      192.14      8.00 o 
   4   3   4       43.21       37.39      2.56 o 
   5   3   4       35.28       42.43      3.58 o 
   6   3   4        4.36        2.87      2.72 o 
   7   3   4      116.15       83.28      8.89 o 
   8   3   4        0.02       -0.98      4.30 o 
   9   3   4       14.10       15.45      6.50 o 
  -9   4   4        2.29       -4.62      4.83 o 
  -8   4   4       53.76       85.72     11.42 o 
  -7   4   4        0.65       -1.91      3.93 o 
  -6   4   4       21.59       27.12      4.22 o 
  -5   4   4       29.63       37.75      6.24 o 
  -4   4   4       28.72       48.56      6.34 o 
  -3   4   4      272.45      274.00     13.99 o 
  -2   4   4       34.29       30.66      2.95 o 
  -1   4   4      261.11      271.81      7.82 o 
   0   4   4     2216.23     2324.98     53.70 o 
   1   4   4      492.23      536.54     13.52 o 
   2   4   4       13.15       16.88      2.92 o 
   3   4   4      403.98      429.65     11.37 o 
   4   4   4      519.71      588.19     15.31 o 
   5   4   4       61.90       50.16      3.30 o 
   6   4   4       12.42       11.42      5.65 o 
   7   4   4       26.89       30.72      7.54 o 
   8   4   4       19.24       16.70      6.69 o 
   9   4   4        0.40       -1.41      4.83 o 
  -8   5   4       16.04       16.01      6.64 o 
  -7   5   4        2.87        0.82      3.23 o 
  -6   5   4       28.48       35.31      4.82 o 
  -5   5   4        1.84        1.67      2.37 o 
  -4   5   4       25.95       41.20      6.11 o 
  -3   5   4       17.70       19.10      4.27 o 
  -2   5   4      647.03      637.44     20.38 o 
  -1   5   4      534.94      572.55     17.82 o 
   0   5   4      996.81     1042.75     25.17 o 
   1   5   4     1325.72     1453.02     34.27 o 
   2   5   4      660.23      703.49     17.55 o 
   3   5   4      142.55      145.34      5.04 o 
   4   5   4      669.96      693.73     17.84 o 
   5   5   4        2.55        4.33      2.61 o 
   6   5   4       10.15        6.32      5.65 o 
   7   5   4       15.28        9.98      6.00 o 
   8   5   4       63.43       51.03      9.72 o 
   9   5   4        0.04       -6.45      4.91 o 
  -8   6   4        6.33        1.43      5.60 o 
  -7   6   4       12.48        8.63      3.81 o 
  -6   6   4       24.16       24.50      4.28 o 
  -5   6   4       56.07       66.68      5.92 o 
  -4   6   4       27.20       25.64      4.43 o 
  -3   6   4      265.14      286.97     11.52 o 
  -2   6   4       60.24       52.87      8.76 o 
  -1   6   4      218.64      227.38      7.08 o 
   0   6   4     1380.06     1531.73     36.32 o 
   1   6   4      103.01      116.27      4.34 o 
   2   6   4       13.02       17.75      2.03 o 
   3   6   4      533.37      579.35     15.14 o 
   4   6   4        7.74        8.51      2.99 o 
   5   6   4       47.07       45.72      4.55 o 
   6   6   4       18.09       19.09      6.98 o 
   7   6   4        7.62        3.72      5.52 o 
   8   6   4       35.38       40.17      9.27 o 
  -8   7   4        0.83        3.24      5.50 o 
  -7   7   4       10.34        7.45      3.68 o 
  -6   7   4        1.84        2.15      2.94 o 
  -5   7   4       10.24        3.68      3.35 o 
  -4   7   4      198.72      163.60      8.69 o 
  -3   7   4      113.81      117.51      6.73 o 
  -2   7   4       64.23       56.44      4.52 o 
  -1   7   4        1.29        4.96      1.58 o 
   0   7   4      291.79      310.44      9.12 o 
   1   7   4      178.62      170.20      5.80 o 
   2   7   4       21.76       22.75      4.18 o 
   3   7   4       72.46       81.10      9.15 o 
   4   7   4      365.31      325.37     12.84 o 
   5   7   4       55.67       54.00      5.34 o 
   6   7   4        0.88        2.10      5.47 o 
   7   7   4       18.41       19.86      7.49 o 
   8   7   4        0.01        0.21      5.76 o 
  -7   8   4       29.83       43.09      9.29 o 
  -6   8   4       31.02       34.39      5.36 o 
  -5   8   4      135.52      133.70      9.12 o 
  -4   8   4      338.55      337.44     14.18 o 
  -3   8   4       47.87       55.54      5.12 o 
  -2   8   4        0.88        1.12      2.23 o 
  -1   8   4       17.20       17.28      2.45 o 
   0   8   4       76.83       71.89      4.32 o 
   1   8   4       28.67       31.31      3.01 o 
   2   8   4       24.70       30.58      4.14 o 
   3   8   4      176.60      178.64      8.56 o 
   4   8   4      661.26      674.87     23.16 o 
   5   8   4      168.44      171.33      9.20 o 
   6   8   4        0.08       -3.72      4.81 o 
   7   8   4        0.55        3.19      6.13 o 
  -6   9   4       27.79       31.43      8.04 o 
  -5   9   4       27.61       17.84      5.23 o 
  -4   9   4        0.64        3.38      3.36 o 
  -3   9   4       46.55       42.09      5.83 o 
  -2   9   4        3.46        3.00      2.63 o 
  -1   9   4       67.43       65.64      5.19 o 
   0   9   4      155.78      150.47      5.85 o 
   1   9   4       41.37       43.61      4.92 o 
   2   9   4       59.98       54.74      4.67 o 
   3   9   4        8.92        7.09      3.37 o 
   4   9   4       26.59       26.86      6.69 o 
   5   9   4      285.38      281.48     12.70 o 
   6   9   4        4.32       -0.27      5.89 o 
   7   9   4       43.41       23.39      8.89 o 
  -6  10   4        7.39        4.62      5.71 o 
  -5  10   4        1.72        2.27      3.94 o 
  -4  10   4       50.18       64.05      7.40 o 
  -3  10   4       39.04       46.54      7.15 o 
  -2  10   4       50.14       63.04      6.71 o 
  -1  10   4        6.24        2.97      5.12 o 
   0  10   4       65.58       69.42     10.01 o 
   1  10   4       28.58       21.19      4.08 o 
   2  10   4        1.30       -0.58      3.02 o 
   3  10   4      215.22      196.37     14.83 o 
   4  10   4      201.24      192.36     13.90 o 
   5  10   4       22.70       17.84      7.75 o 
   6  10   4        4.97        4.51      6.69 o 
  -5  11   4       10.51       12.39      7.47 o 
  -4  11   4       21.55       27.07      5.74 o 
  -3  11   4      159.22      170.27     12.36 o 
  -2  11   4       47.51       72.61     12.24 o 
  -1  11   4        2.51        6.77      5.89 o 
   0  11   4       95.18       97.94     10.11 o 
   1  11   4       10.56       17.07      7.17 o 
   2  11   4       82.65       70.04      6.47 o 
   3  11   4       65.98       72.09     25.10 o 
   4  11   4        3.78        4.41      4.02 o 
   5  11   4       24.37       22.06      7.99 o 
  -4  12   4        2.93        4.72      4.90 o 
  -3  12   4       23.42       25.62     10.22 o 
  -2  12   4        7.35       12.08      7.43 o 
  -1  12   4        1.47        2.12      6.48 o 
   0  12   4        8.49        6.42      6.88 o 
   1  12   4        1.10        3.11      6.13 o 
   2  12   4        0.17       -7.70      5.07 o 
   3  12   4        0.14        0.93      5.79 o 
   4  12   4       53.80       52.50      7.06 o 
  -1  13   4        4.79        0.32      7.06 o 
   0  13   4       40.14       54.45     11.44 o 
   1  13   4        2.74       -4.11      6.05 o 
   2  13   4       25.00       30.13      9.19 o 
  -3 -11   5        2.54       -5.97      7.59 o 
  -2 -11   5        0.22       -4.96      6.64 o 
  -1 -11   5       21.37       24.69      9.53 o 
   0 -11   5        3.96        3.66      7.22 o 
   1 -11   5        0.52       11.20      7.67 o 
   2 -11   5        6.19        6.03      7.65 o 
  -4 -10   5        9.02       -3.35      8.18 o 
  -3 -10   5        0.01        0.24      7.59 o 
  -2 -10   5        1.92       -1.49      6.21 o 
  -1 -10   5       26.92       25.80      8.42 o 
   0 -10   5        0.00       -1.43      5.55 o 
   1 -10   5        0.56       -4.19      5.34 o 
   2 -10   5        7.41        4.88      6.93 o 
   3 -10   5        4.52        3.50      7.04 o 
   4 -10   5       17.19       23.80      6.32 o 
  -5  -9   5       22.88       13.59     10.19 o 
  -4  -9   5       16.60       13.35      8.71 o 
  -3  -9   5        7.27       -1.83      6.93 o 
  -2  -9   5        4.21        5.34      6.69 o 
  -1  -9   5        7.71        2.79      6.29 o 
   0  -9   5       35.11       25.51      7.67 o 
   1  -9   5        5.43        4.38      5.87 o 
   2  -9   5       69.97       63.61     11.69 o 
   3  -9   5        4.04       12.23      4.74 o 
   4  -9   5        3.90       -0.47      4.46 o 
   5  -9   5       12.35        8.68      7.27 o 
  -6  -8   5        6.26        3.61      8.87 o 
  -5  -8   5        1.08       -4.04      7.41 o 
  -4  -8   5       13.19       12.19      8.50 o 
  -3  -8   5       30.82       27.48      8.97 o 
  -2  -8   5       41.93       36.61      8.92 o 
  -1  -8   5       10.75       21.16      7.17 o 
   0  -8   5        0.61       -2.07      4.17 o 
   1  -8   5      139.56      143.28      7.85 o 
   2  -8   5       15.13       12.34      4.45 o 
   3  -8   5       12.62        7.52      4.54 o 
   4  -8   5        4.23        3.06      3.84 o 
   5  -8   5        0.00       -2.18      5.34 o 
   6  -8   5       10.50        9.88      6.50 o 
  -7  -7   5       11.95        6.29      9.85 o 
  -6  -7   5       33.74       27.58     11.81 o 
  -5  -7   5       17.10       21.34      9.32 o 
  -4  -7   5       30.80       30.82      9.74 o 
  -3  -7   5      292.89      287.91     18.80 o 
  -2  -7   5      129.89      105.74      9.90 o 
  -1  -7   5        1.78       -2.12      4.35 o 
   0  -7   5      223.03      222.18      9.81 o 
   1  -7   5        3.68        3.01      3.22 o 
   2  -7   5      157.41      149.96     11.51 o 
   3  -7   5        1.03        3.47      3.25 o 
   4  -7   5       13.91       12.95      4.06 o 
   5  -7   5       17.16       31.27      8.10 o 
   6  -7   5        5.25        0.05      5.65 o 
   7  -7   5        5.70        5.20      6.58 o 
  -7  -6   5       25.68       26.07     11.28 o 
  -6  -6   5        8.51       -2.79      7.33 o 
  -5  -6   5      139.39      146.65     14.10 o 
  -4  -6   5        1.12       -6.00      5.50 o 
  -3  -6   5        5.54        6.64      5.71 o 
  -2  -6   5        3.44       11.20      5.28 o 
  -1  -6   5        0.51       82.79     21.08 o 
   0  -6   5       32.95       44.08      7.06 o 
   1  -6   5      990.07      969.62     30.03 o 
   2  -6   5      239.40      222.36      9.72 o 
   3  -6   5       30.79       24.09      4.54 o 
   4  -6   5        1.87       -0.63      2.77 o 
   5  -6   5       13.93       11.63      6.05 o 
   6  -6   5        1.90        2.10      5.42 o 
   7  -6   5        2.36       -0.72      5.81 o 
  -8  -5   5        0.26        5.18      9.82 o 
  -7  -5   5        4.39       -3.32      8.18 o 
  -6  -5   5        1.29        4.83      8.10 o 
  -5  -5   5       57.69       52.46     11.42 o 
  -4  -5   5       16.82       10.81      7.06 o 
  -3  -5   5      167.53      171.82     12.96 o 
  -2  -5   5       64.12       75.19     12.60 o 
  -1  -5   5       21.52       42.88      4.49 o 
   0  -5   5       11.20       12.16      3.19 o 
   1  -5   5      179.02      162.83      7.47 o 
   2  -5   5      660.16      611.49     20.01 o 
   3  -5   5        0.02       -2.01      2.24 o 
   4  -5   5       42.01       44.67     10.59 o 
   5  -5   5       33.81       44.95      8.31 o 
   6  -5   5        0.14        1.75      4.73 o 
   7  -5   5        2.90       -2.81      4.96 o 
   8  -5   5        1.38        1.59      5.65 o 
  -8  -4   5        0.78       -0.27      9.24 o 
  -7  -4   5       17.45       17.50      9.88 o 
  -6  -4   5      242.11      231.50     18.13 o 
  -5  -4   5        5.87        4.65      5.84 o 
  -4  -4   5      122.80      122.60     11.55 o 
  -3  -4   5       15.67       16.02      3.35 o 
  -2  -4   5      283.94      247.92      9.72 o 
  -1  -4   5      987.33     1009.32     30.32 o 
   0  -4   5       14.01       17.85      4.50 o 
   1  -4   5      290.95      351.39     23.61 o 
   2  -4   5        8.36       36.90      6.45 o 
   3  -4   5      300.84      297.61     11.29 o 
   4  -4   5        5.99        7.16      2.97 o 
   5  -4   5       24.69       25.88      6.40 o 
   6  -4   5       62.83       72.48     10.30 o 
   7  -4   5       27.84       12.64      6.98 o 
   8  -4   5        1.65       -1.88      4.67 o 
  -8  -3   5        0.04       -0.03      8.50 o 
  -7  -3   5       47.90       33.34     11.04 o 
  -6  -3   5      432.93      414.44     25.65 o 
  -5  -3   5       67.22       76.72     12.27 o 
  -4  -3   5       11.99        7.24      2.90 o 
  -3  -3   5        6.99        4.58      3.78 o 
  -2  -3   5       99.73       96.79      5.20 o 
  -1  -3   5     1675.10     1729.45     49.51 o 
   0  -3   5       30.01       29.92      3.42 o 
   1  -3   5      698.67      767.99     23.29 o 
   2  -3   5       85.19       83.63      4.48 o 
   3  -3   5        4.83        7.78      3.35 o 
   4  -3   5        5.11        2.17      1.88 o 
   5  -3   5      219.67      213.50     13.96 o 
   6  -3   5       25.63       33.19      7.41 o 
   7  -3   5       27.93       23.50      7.25 o 
   8  -3   5        0.11       -3.03      5.04 o 
  -9  -2   5        0.03        3.19     11.76 o 
  -8  -2   5        0.01       -8.60      8.44 o 
  -7  -2   5        5.67        6.11      8.15 o 
  -6  -2   5       58.25       61.22     11.87 o 
  -5  -2   5       37.66       44.57      5.80 o 
  -4  -2   5      156.30      140.05      7.58 o 
  -3  -2   5      535.00      522.45     17.45 o 
  -2  -2   5      551.90      518.19     16.90 o 
  -1  -2   5     1241.41     1332.97     38.59 o 
   0  -2   5       27.35       28.43      3.08 o 
   1  -2   5     3668.05     3937.08    108.78 o 
   2  -2   5       36.65       57.74     12.64 o 
   3  -2   5      977.39     1002.14     24.68 o 
   4  -2   5       44.99       43.61      3.16 o 
   5  -2   5       28.41       35.79      4.43 o 
   6  -2   5        5.03        6.32      4.86 o 
   7  -2   5       26.06       12.45      6.27 o 
   8  -2   5       22.75       19.91      7.25 o 
   9  -2   5        2.39       -1.70      5.63 o 
  -9  -1   5        1.94        7.30     12.74 o 
  -8  -1   5        9.46        5.44     10.62 o 
  -7  -1   5        5.94        8.73      5.39 o 
  -6  -1   5        3.26        2.02      3.61 o 
  -5  -1   5       22.01       23.42      4.59 o 
  -4  -1   5       46.08       45.80      4.51 o 
  -3  -1   5       10.33       13.04      3.24 o 
  -2  -1   5       74.65       78.25      5.42 o 
  -1  -1   5      781.40      772.99     23.36 o 
   0  -1   5       17.77       15.07      2.18 o 
   1  -1   5      715.78      845.29     38.36 o 
   2  -1   5      121.21      130.55      4.37 o 
   3  -1   5      122.41      114.28      4.36 o 
   4  -1   5        7.64       12.14      2.73 o 
   5  -1   5      238.52      229.32      9.69 o 
   6  -1   5        0.09        0.54      2.50 o 
   7  -1   5       33.54       30.08      7.27 o 
   8  -1   5        0.94       -0.98      4.14 o 
   9  -1   5        7.58       10.17      6.58 o 
  -8   0   5      143.83      160.48     12.34 o 
  -7   0   5      221.51      232.77     14.42 o 
  -6   0   5       19.03       13.67      4.86 o 
  -5   0   5      234.07      205.40     11.76 o 
  -4   0   5        1.77       -0.40      1.88 o 
  -3   0   5      128.76      122.60      7.51 o 
  -2   0   5     1439.95     1343.07     53.79 o 
   0   0   5      250.99      201.53     15.13 o 
   1   0   5     1244.40     1319.33     31.01 o 
   2   0   5     1695.82     1774.36     51.16 o 
   3   0   5       83.30       92.85      4.91 o 
   4   0   5        9.43        7.86      2.29 o 
   5   0   5        0.37       -1.43      2.03 o 
   6   0   5      151.01      149.10      7.71 o 
   7   0   5      211.13      212.04      9.94 o 
   8   0   5       97.32       89.89      9.45 o 
   9   0   5        1.83        7.06      6.00 o 
  -8   1   5       18.53       34.46      7.81 o 
  -7   1   5       73.34       84.77      8.26 o 
  -6   1   5      331.28      299.75     16.38 o 
  -5   1   5       37.40       41.87      6.13 o 
  -4   1   5       55.18       59.89      5.28 o 
  -3   1   5      136.70      138.16      8.20 o 
  -2   1   5      166.41      131.63      7.70 o 
  -1   1   5      666.03      642.33     27.21 o 
   0   1   5       62.14       66.60      3.61 o 
   1   1   5      309.66      379.21     12.59 o 
   2   1   5      131.93      130.36      5.79 o 
   3   1   5      136.49      141.21      6.36 o 
   4   1   5       33.07       27.46      2.34 o 
   5   1   5        9.65       10.11      2.78 o 
   6   1   5      210.88      198.17      9.17 o 
   7   1   5        4.61        0.47      2.66 o 
   8   1   5       54.85       53.01      5.40 o 
  -9   2   5        0.00       -2.55      4.99 o 
  -8   2   5        0.75        5.39      5.18 o 
  -7   2   5        0.84       -1.99      4.19 o 
  -6   2   5       13.40       19.86      5.39 o 
  -5   2   5       21.04       16.41      4.35 o 
  -4   2   5      464.05      445.48     20.84 o 
  -3   2   5       39.73       46.57      4.46 o 
  -2   2   5      525.99      509.19     22.33 o 
  -1   2   5      569.41      527.78     22.86 o 
   0   2   5      104.56       96.15      4.53 o 
   1   2   5       36.02       49.59      4.17 o 
   2   2   5      153.68      179.07      7.17 o 
   3   2   5        3.08        2.42      1.99 o 
   4   2   5      300.49      299.04      8.61 o 
   5   2   5       97.13       83.77      5.26 o 
   6   2   5        5.89       11.45      3.27 o 
   7   2   5        5.06        3.52      3.14 o 
   8   2   5      100.85      105.56      6.95 o 
   9   2   5        0.36       -2.92      4.54 o 
  -9   3   5        9.13        6.21      6.21 o 
  -8   3   5        4.05        0.82      4.81 o 
  -7   3   5        5.45       12.16      5.76 o 
  -6   3   5       47.95       53.10      6.21 o 
  -5   3   5        0.12       -2.42      2.42 o 
  -4   3   5      230.32      217.35     12.21 o 
  -3   3   5       35.58       37.83      5.02 o 
  -2   3   5      237.82      233.54     11.89 o 
  -1   3   5      151.43      144.16      8.20 o 
   0   3   5       98.43       94.32      3.67 o 
   1   3   5        0.79        3.55      1.23 o 
   2   3   5       41.44       42.65      3.93 o 
   3   3   5      178.55      177.90      5.56 o 
   4   3   5      243.06      227.95      7.00 o 
   5   3   5       32.56       25.97      3.87 o 
   6   3   5        0.03       -3.52      2.04 o 
   7   3   5        0.14        4.51      4.65 o 
   8   3   5        4.31        6.27      5.23 o 
   9   3   5        0.63        0.61      4.99 o 
  -8   4   5        0.04       -3.00      3.85 o 
  -7   4   5       44.12       49.38      8.63 o 
  -6   4   5      106.49       93.90      8.60 o 
  -5   4   5       24.95       25.09      5.18 o 
  -4   4   5      336.32      367.64     18.42 o 
  -3   4   5      105.34      104.84      7.33 o 
  -2   4   5      478.99      418.90     19.27 o 
  -1   4   5      956.89      893.45     22.06 o 
   0   4   5      374.15      367.41     10.10 o 
   1   4   5      468.39      497.36     12.90 o 
   2   4   5        1.37        1.20      1.47 o 
   3   4   5        6.71        9.44      1.63 o 
   4   4   5      169.98      170.12      5.79 o 
   5   4   5       66.34       60.73      4.98 o 
   6   4   5       26.43       28.33      7.14 o 
   7   4   5       25.11       40.70      8.76 o 
   8   4   5       33.70       23.39      7.25 o 
   9   4   5        8.08       -1.49      5.02 o 
  -8   5   5        4.18       -2.20      4.86 o 
  -7   5   5        9.09        5.10      5.10 o 
  -6   5   5       73.96       71.04      7.67 o 
  -5   5   5       94.52       85.80      7.83 o 
  -4   5   5       76.71       68.41      6.45 o 
  -3   5   5       67.34       57.85      5.50 o 
  -2   5   5        7.30        8.98      2.38 o 
  -1   5   5        8.07       19.39      2.99 o 
   0   5   5      188.59      200.04      6.39 o 
   1   5   5      310.84      295.37      8.50 o 
   2   5   5      110.13      113.39      4.23 o 
   3   5   5      136.35      128.76      4.73 o 
   4   5   5       31.77       34.91      3.08 o 
   5   5   5      295.02      263.86     17.12 o 
   6   5   5      451.65      409.88     24.03 o 
   7   5   5        9.64        3.42      5.65 o 
   8   5   5       11.00       12.98      6.82 o 
  -8   6   5        3.11       -0.29      5.15 o 
  -7   6   5        8.33       14.04      5.95 o 
  -6   6   5       10.19        6.19      5.10 o 
  -5   6   5       78.82       69.74      7.62 o 
  -4   6   5      102.71       89.63      7.67 o 
  -3   6   5        8.35       11.17      2.91 o 
  -2   6   5        3.95        2.32      2.02 o 
  -1   6   5        4.08       15.76      2.83 o 
   0   6   5       48.08       48.17      2.92 o 
   1   6   5      311.69      341.36      9.71 o 
   2   6   5       87.89       79.23      3.60 o 
   3   6   5      307.54      304.91      9.02 o 
   4   6   5       12.49       19.07      4.29 o 
   5   6   5       11.05       20.71      6.53 o 
   6   6   5        1.85        0.37      4.78 o 
   7   6   5      141.30      126.61     12.45 o 
   8   6   5        1.14       -1.75      5.58 o 
  -7   7   5        1.04        2.65      4.96 o 
  -6   7   5      113.71      103.03      9.72 o 
  -5   7   5       27.02       40.49      7.49 o 
  -4   7   5      250.62      266.46     11.87 o 
  -3   7   5       40.69       44.53      5.89 o 
  -2   7   5       91.89       87.75      5.38 o 
  -1   7   5       84.12       81.21      4.26 o 
   0   7   5        2.03       -0.31      1.37 o 
   1   7   5        0.67        2.71      1.56 o 
   2   7   5        0.11       -0.45      1.36 o 
   3   7   5       23.77       27.30      3.91 o 
   4   7   5       27.95       44.72      6.25 o 
   5   7   5       50.02       45.40      9.03 o 
   6   7   5      125.65      109.14     11.57 o 
   7   7   5        0.85        4.57      5.84 o 
   8   7   5        1.95        5.18      7.11 o 
  -7   8   5       21.08       21.85      7.38 o 
  -6   8   5       18.84       14.36      6.21 o 
  -5   8   5       66.79       65.60      7.59 o 
  -4   8   5       16.86       17.08      4.44 o 
  -3   8   5       24.88       34.63      5.01 o 
  -2   8   5      104.33      110.71      6.42 o 
  -1   8   5       60.20       64.56      3.81 o 
   0   8   5       73.09       80.13      3.98 o 
   1   8   5       82.00       78.27      3.87 o 
   2   8   5      393.93      398.36     19.39 o 
   3   8   5      313.31      304.56     12.19 o 
   4   8   5       18.98       18.30      6.92 o 
   5   8   5       28.95       35.02      8.92 o 
   6   8   5       47.02       47.55     10.65 o 
   7   8   5        3.88        0.53      5.95 o 
  -6   9   5       17.64       17.50      6.77 o 
  -5   9   5        0.08        3.09      3.65 o 
  -4   9   5       35.38       56.46      9.11 o 
  -3   9   5       27.25       27.99      4.98 o 
  -2   9   5        1.70        1.59      2.60 o 
  -1   9   5       22.17       36.94      4.83 o 
   0   9   5        0.00       -3.18      1.59 o 
   1   9   5      223.57      248.96     10.55 o 
   2   9   5       50.68       54.43     10.71 o 
   3   9   5        0.34       -2.28      5.19 o 
   4   9   5      118.60      114.72     11.28 o 
   5   9   5        8.05       11.20      6.29 o 
   6   9   5       14.87       14.73      7.41 o 
   7   9   5        1.94        5.23      7.01 o 
  -6  10   5        0.25       -1.43      4.81 o 
  -5  10   5        4.17        4.65      4.08 o 
  -4  10   5       12.25       10.22      4.43 o 
  -3  10   5        1.06        1.16      5.73 o 
  -2  10   5        6.89        5.88      3.69 o 
  -1  10   5        7.47        9.36      3.61 o 
   0  10   5       61.45       66.56     10.19 o 
   1  10   5        9.89        9.26      3.34 o 
   2  10   5      112.35      112.16      8.68 o 
   3  10   5      128.35      115.73      7.41 o 
   4  10   5       48.19       55.95      8.38 o 
   5  10   5        7.84        0.16      4.99 o 
   6  10   5        1.01        0.50      5.92 o 
  -5  11   5        0.35       -4.82      3.52 o 
  -4  11   5        4.11        2.63      4.42 o 
  -3  11   5       21.56       23.78      9.52 o 
  -2  11   5      120.19      133.80     13.17 o 
  -1  11   5       43.19       50.55     10.35 o 
   0  11   5        8.71        7.67      6.56 o 
   1  11   5        2.34        0.66      5.31 o 
   2  11   5      107.31      112.25      7.32 o 
   3  11   5       22.63       21.04      7.92 o 
   4  11   5        1.11       -0.90      5.18 o 
   5  11   5        5.49        6.74      6.85 o 
  -3  12   5       11.69       10.09      8.12 o 
  -2  12   5       80.03       94.72     14.92 o 
  -1  12   5        4.61       10.81      7.27 o 
   0  12   5        0.21       -4.33      5.55 o 
   1  12   5       48.95       65.12     11.55 o 
   2  12   5       52.79       67.99     11.20 o 
   3  12   5        2.00        0.17      3.83 o 
   4  12   5        9.39        3.37      6.48 o 
  -1  13   5        0.13       -5.26      6.80 o 
   0  13   5        2.15        0.40      6.74 o 
   1  13   5        3.79        8.76      7.49 o 
   2  13   5       31.29       36.05      9.24 o 
  -1 -11   6        9.76        9.03      8.31 o 
   0 -11   6       19.14        5.71      7.38 o 
   1 -11   6        0.29       -4.46      6.90 o 
  -3 -10   6       13.62       -2.31      7.41 o 
  -2 -10   6       50.40       52.86     11.52 o 
  -1 -10   6        9.14        0.80      6.74 o 
   0 -10   6        0.77        0.88      6.11 o 
   1 -10   6        4.41        4.11      6.98 o 
   2 -10   6        8.38        1.17      7.33 o 
   3 -10   6        0.48        3.32      7.04 o 
  -5  -9   6        0.00      -13.04      8.28 o 
  -4  -9   6        0.04       -8.58      7.88 o 
  -3  -9   6        0.17        3.56      7.14 o 
  -2  -9   6       81.51      100.43     13.88 o 
  -1  -9   6        3.79       -1.12      5.97 o 
   0  -9   6        0.05       -7.78      4.65 o 
   1  -9   6       14.37        9.32      6.45 o 
   2  -9   6        0.01       -1.99      5.31 o 
   3  -9   6        2.99       -0.95      4.36 o 
   4  -9   6        1.58       -1.38      6.29 o 
  -6  -8   6        1.47       -5.18      9.45 o 
  -5  -8   6       25.64       17.44     10.70 o 
  -4  -8   6       19.65       12.82      9.11 o 
  -3  -8   6        4.48       -3.21      6.16 o 
  -2  -8   6       10.84        4.43      6.48 o 
  -1  -8   6       10.94        6.61      6.34 o 
   0  -8   6       10.26        1.99      5.15 o 
   1  -8   6        4.09        2.84      5.02 o 
   2  -8   6       41.59       33.18      6.61 o 
   3  -8   6        2.58       -4.11      3.62 o 
   4  -8   6        3.07       -2.23      5.52 o 
   5  -8   6       15.11       13.01      7.41 o 
  -6  -7   6        8.48       17.63     11.18 o 
  -5  -7   6        3.41       -5.95      7.88 o 
  -4  -7   6        0.41       -2.26      7.73 o 
  -3  -7   6        1.41        0.21      6.13 o 
  -2  -7   6      164.64      152.57     12.40 o 
  -1  -7   6        6.70       -1.49      5.26 o 
   0  -7   6        0.10       -5.42      2.87 o 
   1  -7   6        3.29       -5.80      2.90 o 
   2  -7   6       42.23       54.66     10.43 o 
   3  -7   6       38.98       43.48      5.85 o 
   4  -7   6        5.17        7.65      6.19 o 
   5  -7   6       34.00       39.26      8.89 o 
   6  -7   6       39.76       52.83     11.04 o 
  -7  -6   6        0.75       -5.95      8.76 o 
  -6  -6   6       10.47        4.35      8.34 o 
  -5  -6   6        0.69       -5.18      6.72 o 
  -4  -6   6       21.06       21.11      8.87 o 
  -3  -6   6      245.65      258.98     17.57 o 
  -2  -6   6       43.26       64.51      9.74 o 
  -1  -6   6       74.78      148.85     31.11 o 
   0  -6   6      210.59      202.05     11.68 o 
   1  -6   6     1169.98     1140.27     35.08 o 
   2  -6   6       53.95       69.31      6.61 o 
   3  -6   6       49.67       52.21      5.25 o 
   4  -6   6        8.17        6.82      3.48 o 
   5  -6   6       17.62       18.93      6.93 o 
   6  -6   6       78.69       85.70     12.13 o 
   7  -6   6        5.42        8.26      6.66 o 
  -7  -5   6       12.39       10.11      9.29 o 
  -6  -5   6       22.69       29.65     10.35 o 
  -5  -5   6        3.64       -3.03      7.06 o 
  -4  -5   6        4.65       -0.98      5.95 o 
  -3  -5   6        3.11        7.04      5.79 o 
  -2  -5   6      295.87      322.30     12.89 o 
  -1  -5   6        9.58       16.51      3.78 o 
   0  -5   6      239.17      227.33      9.59 o 
   1  -5   6      304.08      310.45     11.88 o 
   2  -5   6      470.12      433.13     15.42 o 
   3  -5   6        9.10       15.48      6.85 o 
   4  -5   6       33.52       31.73      4.85 o 
   5  -5   6        0.35       -5.20      4.04 o 
   6  -5   6        3.15       -4.30      4.75 o 
   7  -5   6       18.41       20.89      7.65 o 
  -8  -4   6        2.38        1.78     10.09 o 
  -7  -4   6       46.39       48.95     13.22 o 
  -6  -4   6        4.42       -3.40      7.17 o 
  -5  -4   6        1.20       -8.39      5.95 o 
  -4  -4   6        1.50        2.81      5.60 o 
  -3  -4   6       38.88       43.47      5.10 o 
  -2  -4   6      224.66      229.79      9.59 o 
  -1  -4   6      611.10      628.90     20.42 o 
   0  -4   6       25.96       25.47      3.77 o 
   1  -4   6      193.59      222.42      8.99 o 
   2  -4   6       82.84       77.27      5.15 o 
   3  -4   6        5.45        7.89      2.67 o 
   4  -4   6       55.15       58.35      8.79 o 
   5  -4   6        9.90        9.56      5.76 o 
   6  -4   6       60.74       63.69     10.01 o 
   7  -4   6        0.20       -1.04      4.57 o 
   8  -4   6        5.04       10.25      6.48 o 
  -8  -3   6        6.88       -1.73      9.93 o 
  -7  -3   6      107.28      118.22     14.10 o 
  -6  -3   6       55.96       51.77     12.03 o 
  -5  -3   6      261.82      270.39     19.35 o 
  -4  -3   6       72.38       84.46      5.66 o 
  -3  -3   6       80.14       80.83      5.20 o 
  -2  -3   6      136.30      132.15      6.60 o 
  -1  -3   6     2196.70     2218.58     63.19 o 
   0  -3   6      260.38      271.90     10.10 o 
   1  -3   6      151.07      246.13     12.64 o 
   2  -3   6       89.54       93.10      5.43 o 
   3  -3   6        4.52        1.30      1.98 o 
   4  -3   6        5.98        2.52      3.69 o 
   5  -3   6       36.51       32.23      7.33 o 
   6  -3   6       68.03       63.00      9.90 o 
   7  -3   6       45.74       41.76      8.84 o 
   8  -3   6        5.55        3.05      5.89 o 
  -8  -2   6        1.30       -0.40     10.19 o 
  -7  -2   6       26.46       27.74     11.10 o 
  -6  -2   6       16.61       19.43      9.42 o 
  -5  -2   6      638.49      657.05     22.66 o 
  -4  -2   6       22.89       25.63      4.12 o 
  -3  -2   6      212.00      205.05      8.93 o 
  -2  -2   6       91.05       79.30      6.09 o 
  -1  -2   6     1144.85     1103.40     32.79 o 
   0  -2   6      242.42      256.96      9.40 o 
   1  -2   6       73.43      124.99      7.27 o 
   2  -2   6      196.48      201.84      7.68 o 
   3  -2   6      268.13      244.86      7.69 o 
   4  -2   6       36.86       44.06      5.50 o 
   5  -2   6      546.96      532.13     18.66 o 
   6  -2   6      196.82      196.32     13.99 o 
   7  -2   6       39.36       50.55      9.72 o 
   8  -2   6       68.52       77.76     11.92 o 
  -8  -1   6       15.85       31.96     14.23 o 
  -7  -1   6        0.24       11.31      9.88 o 
  -6  -1   6        2.61        0.50      3.74 o 
  -5  -1   6       48.94       47.92      6.80 o 
  -4  -1   6        5.46        2.89      2.92 o 
  -3  -1   6       19.22       14.79      3.07 o 
  -2  -1   6       21.04       17.78      7.46 o 
   0  -1   6      468.97      459.79     14.76 o 
   1  -1   6      547.53      580.43     17.80 o 
   2  -1   6      133.71      149.99      4.94 o 
   3  -1   6       21.40       31.98      6.92 o 
   4  -1   6      350.38      360.92     13.41 o 
   5  -1   6      249.72      245.34     20.96 o 
   6  -1   6       26.11       25.84      4.44 o 
   7  -1   6       29.87       25.86      7.04 o 
   8  -1   6       11.65        2.58      5.42 o 
  -7   0   6      124.29      116.44      9.80 o 
  -6   0   6       53.87       49.25      5.79 o 
  -5   0   6        8.62        4.41      3.45 o 
  -4   0   6       36.74       40.96      5.60 o 
  -3   0   6        3.22        0.66      2.28 o 
  -2   0   6      646.77      635.03     27.61 o 
  -1   0   6      143.67      113.57      7.38 o 
   0   0   6       33.60       34.18      3.94 o 
   1   0   6       24.58       39.54      4.50 o 
   2   0   6       11.20       10.25      3.42 o 
   3   0   6      209.78      228.38      9.22 o 
   4   0   6       73.95       73.52      4.82 o 
   5   0   6       82.95       82.98      6.81 o 
   6   0   6       32.03       42.72      5.36 o 
   7   0   6       96.17       96.16      6.57 o 
   8   0   6        0.25       -4.62      4.25 o 
   9   0   6       31.20       28.78      8.79 o 
  -8   1   6       68.55       65.60      7.75 o 
  -7   1   6        4.00        7.70      5.23 o 
  -6   1   6        0.01       -1.41      3.40 o 
  -5   1   6       35.16       51.87      7.01 o 
  -4   1   6       40.05       39.80      5.60 o 
  -3   1   6      567.38      535.98     24.03 o 
  -2   1   6      387.92      421.74     19.46 o 
  -1   1   6      225.86      238.14     12.32 o 
   0   1   6       11.54       15.03      3.35 o 
   1   1   6        6.08        5.20      1.80 o 
   2   1   6     1391.29     1487.86     43.71 o 
   3   1   6      384.30      387.90     13.66 o 
   4   1   6      187.31      173.89      7.89 o 
   5   1   6        3.51       -0.40      2.32 o 
   6   1   6       66.80       69.59      5.34 o 
   7   1   6      127.91      127.21      7.68 o 
   8   1   6        7.29        2.29      3.18 o 
   9   1   6        0.09       -1.99      5.44 o 
  -9   2   6        6.70        6.13      5.95 o 
  -8   2   6       23.20       39.26      8.42 o 
  -7   2   6        9.01       13.30      5.79 o 
  -6   2   6       63.55       64.83      6.93 o 
  -5   2   6       50.37       46.17      5.34 o 
  -4   2   6       35.02       34.06      5.26 o 
  -3   2   6       13.96       18.34      3.77 o 
  -2   2   6      755.79      736.44     31.49 o 
  -1   2   6        3.94        5.07      2.28 o 
   0   2   6      690.44      704.21     21.89 o 
   1   2   6      311.37      323.56     11.43 o 
   2   2   6     1206.21     1274.25     37.81 o 
   3   2   6       56.16       54.03      3.87 o 
   4   2   6       22.45       31.77      3.87 o 
   5   2   6        0.97        0.70      2.28 o 
   6   2   6      259.51      267.17     11.56 o 
   7   2   6        0.80       -1.41      2.67 o 
   8   2   6       13.51       14.79      4.25 o 
  -8   3   6       39.73       42.90      8.58 o 
  -7   3   6       49.58       52.94      8.63 o 
  -6   3   6       18.34       17.02      5.28 o 
  -5   3   6       83.90       63.18      6.32 o 
  -4   3   6       66.23       65.15      5.95 o 
  -3   3   6        7.43       11.23      3.32 o 
  -2   3   6       24.91       36.74      4.04 o 
  -1   3   6        0.52        3.53      2.15 o 
   0   3   6     1969.81     2119.04     60.64 o 
   1   3   6      275.61      282.02     10.27 o 
   2   3   6      379.24      356.43      9.73 o 
   3   3   6      134.77      138.21      6.57 o 
   4   3   6        5.09        3.64      2.40 o 
   5   3   6       12.58       15.62      3.54 o 
   6   3   6       14.47       19.73      4.18 o 
   7   3   6       89.83       78.57      5.89 o 
   8   3   6       39.64       41.34      7.96 o 
   9   3   6       10.04        2.34      5.55 o 
  -8   4   6        0.05       -4.88      3.85 o 
  -7   4   6       13.44       13.22      6.19 o 
  -6   4   6       95.17      102.93      8.97 o 
  -5   4   6        8.43       18.29      5.02 o 
  -4   4   6        6.36        8.15      3.40 o 
  -3   4   6       45.12       50.60      5.12 o 
  -2   4   6        0.45       -0.93      1.83 o 
  -1   4   6      627.22      653.88     20.53 o 
   0   4   6     1141.87     1264.50     30.52 o 
   1   4   6      559.64      560.83     14.59 o 
   2   4   6       48.42       45.96      2.50 o 
   3   4   6       31.20       31.84      2.76 o 
   4   4   6       14.32       19.49      4.29 o 
   5   4   6        5.05        3.88      2.78 o 
   6   4   6        1.31        3.74      2.96 o 
   7   4   6       12.03       17.23      6.40 o 
   8   4   6        1.42        0.64      4.83 o 
  -8   5   6        0.04        4.11      5.07 o 
  -7   5   6       16.09       14.55      5.92 o 
  -6   5   6        8.33        7.04      4.75 o 
  -5   5   6      206.62      193.85     12.64 o 
  -4   5   6      440.31      456.84     22.43 o 
  -3   5   6      581.79      586.53     26.79 o 
  -2   5   6       57.39       56.28      4.09 o 
  -1   5   6      904.74      946.57     23.69 o 
   0   5   6       13.37       14.19      2.11 o 
   1   5   6      141.96      204.15      6.60 o 
   2   5   6       71.55       82.07      3.62 o 
   3   5   6      473.52      527.59     14.80 o 
   4   5   6      483.53      477.70     16.70 o 
   5   5   6       53.61       49.86      8.31 o 
   6   5   6        0.41       -0.88      4.09 o 
   7   5   6        5.25       -0.19      4.78 o 
   8   5   6        2.35        1.91      5.28 o 
  -8   6   6        5.70        9.50      6.50 o 
  -7   6   6       18.88       35.02      7.96 o 
  -6   6   6       28.53       45.32      8.39 o 
  -5   6   6      352.03      326.49     18.48 o 
  -4   6   6      251.10      275.70     15.72 o 
  -3   6   6       49.10       44.18      5.20 o 
  -2   6   6      151.21      161.28      7.64 o 
  -1   6   6       14.85       20.14      3.29 o 
   0   6   6      134.55      117.83      4.76 o 
   1   6   6        0.15        3.74      1.62 o 
   2   6   6       95.71      102.94      4.30 o 
   3   6   6       98.03       93.29      4.19 o 
   4   6   6     1089.85     1169.20     53.73 o 
   5   6   6      842.17      867.67     42.69 o 
   6   6   6       65.09       73.67     11.12 o 
   7   6   6        0.28       -1.73      4.99 o 
   8   6   6        2.35       -3.80      4.83 o 
  -7   7   6        4.67        1.94      4.91 o 
  -6   7   6       29.78       46.30      8.60 o 
  -5   7   6       11.01       10.25      5.12 o 
  -4   7   6        6.61        4.25      3.98 o 
  -3   7   6       65.80       70.88      5.69 o 
  -2   7   6       48.77       52.61      9.76 o 
  -1   7   6       85.63       82.11      4.05 o 
   0   7   6      236.46      244.41      7.95 o 
   1   7   6       12.25       13.65      2.26 o 
   2   7   6       31.11       32.10      3.77 o 
   3   7   6        7.02        6.94      2.83 o 
   4   7   6       25.87       23.97      6.88 o 
   5   7   6      200.98      176.54     14.23 o 
   6   7   6      166.87      144.47     13.33 o 
   7   7   6       47.48       50.18     10.22 o 
   8   7   6       10.30       10.65      7.33 o 
  -7   8   6        2.78       -1.04      5.42 o 
  -6   8   6       49.66       54.95      9.56 o 
  -5   8   6        1.36       -2.31      3.69 o 
  -4   8   6      216.52      223.21     10.92 o 
  -3   8   6       82.36       78.37      6.35 o 
  -2   8   6       23.63       35.46      8.40 o 
  -1   8   6        0.24        0.32      1.74 o 
   0   8   6        1.70        6.21      2.04 o 
   1   8   6       53.53       58.79      5.80 o 
   2   8   6      150.30      164.00     17.95 o 
   3   8   6      168.03      171.47      8.47 o 
   4   8   6       21.70       18.19      6.40 o 
   5   8   6       25.33       14.65      6.56 o 
   6   8   6      101.34       97.67     11.23 o 
   7   8   6       48.20       50.60     10.65 o 
  -6   9   6       24.12       36.48      8.58 o 
  -5   9   6       22.90       17.55      6.53 o 
  -4   9   6        8.03        7.80      3.99 o 
  -3   9   6      477.14      502.08     18.96 o 
  -2   9   6      111.27      115.03      7.02 o 
  -1   9   6       29.76       33.34      4.73 o 
   0   9   6       38.76       37.60      3.75 o 
   1   9   6        0.52       -0.38      2.48 o 
   2   9   6       40.94       44.25      5.99 o 
   3   9   6      180.52      192.71     12.52 o 
   4   9   6      166.99      174.13     13.94 o 
   5   9   6        0.26       -6.53      4.43 o 
   6   9   6       50.56       40.09     10.19 o 
   7   9   6       15.38       22.30      8.76 o 
  -5  10   6        5.27        8.39      5.50 o 
  -4  10   6        0.02       -6.01      3.01 o 
  -3  10   6       21.33       20.54      5.06 o 
  -2  10   6      241.41      254.39     22.69 o 
  -1  10   6       77.12       87.47      7.39 o 
   0  10   6      166.34      178.99     13.59 o 
   1  10   6       99.37       94.30      8.93 o 
   2  10   6       61.23       78.40      7.40 o 
   3  10   6       38.66       37.94      9.04 o 
   4  10   6        8.50       10.57      6.29 o 
   5  10   6        3.43       -0.35      5.23 o 
   6  10   6        0.06       -3.93      5.68 o 
  -4  11   6       10.53       10.96      4.73 o 
  -3  11   6        8.38        5.88      4.32 o 
  -2  11   6       12.46       21.41      5.26 o 
  -1  11   6       47.54       68.55     11.76 o 
   0  11   6        9.59        8.55      7.04 o 
   1  11   6       73.72       88.03     12.27 o 
   2  11   6       27.60       34.48     14.60 o 
   3  11   6        0.06       -0.56      4.83 o 
   4  11   6        1.15       -4.33      4.75 o 
   5  11   6        0.00       -4.01      5.15 o 
  -3  12   6        4.17        7.46      7.75 o 
  -2  12   6        0.07       -2.95      7.01 o 
  -1  12   6        0.32       -0.61      6.05 o 
   0  12   6       11.56       10.59      7.38 o 
   1  12   6        0.21        0.08      5.84 o 
   2  12   6       19.20       29.79      8.68 o 
   3  12   6        1.63       -3.66      4.88 o 
   4  12   6        2.90       -7.38      5.07 o 
  -1  13   6       17.09       22.30      9.82 o 
   0  13   6       38.57       66.48     12.61 o 
   1  13   6        5.06       17.81      8.18 o 
  -2 -10   7        0.00        6.42      8.39 o 
  -1 -10   7        0.17        1.62      7.25 o 
   0 -10   7        6.93       -1.94      6.82 o 
   1 -10   7        0.01       -3.16      6.48 o 
   2 -10   7        0.31        1.81      7.25 o 
  -4  -9   7        5.06        6.56      9.16 o 
  -3  -9   7       17.66       14.04      9.19 o 
  -2  -9   7        3.20       -2.73      6.93 o 
  -1  -9   7        6.24        4.46      6.77 o 
   0  -9   7       15.86        7.83      6.93 o 
   1  -9   7       70.97       68.76     11.07 o 
   2  -9   7       36.04       33.40      8.81 o 
   3  -9   7        1.16       -0.90      6.13 o 
   4  -9   7        0.06       -3.19      6.34 o 
  -5  -8   7        8.32        1.96      9.69 o 
  -4  -8   7        0.62       -6.29      7.70 o 
  -3  -8   7       19.27       15.85      8.36 o 
  -2  -8   7       81.56       90.79     12.90 o 
  -1  -8   7        1.41        0.96      6.21 o 
   0  -8   7        0.24       -4.06      4.99 o 
   1  -8   7       31.76       21.80      6.93 o 
   2  -8   7      299.94      281.50     12.77 o 
   3  -8   7       14.18       15.58      7.09 o 
   4  -8   7        0.37        0.53      5.89 o 
   5  -8   7       16.06       13.73      8.18 o 
  -6  -7   7        0.81        2.52      9.90 o 
  -5  -7   7        0.64      -15.03      7.51 o 
  -4  -7   7       12.32       15.77      9.13 o 
  -3  -7   7       22.04       28.80      9.03 o 
  -2  -7   7       11.16       13.06      6.85 o 
  -1  -7   7       71.70       72.16     11.26 o 
   0  -7   7        3.49       -1.96      4.78 o 
   1  -7   7       36.97       43.42     13.57 o 
   2  -7   7       52.50       45.51      8.43 o 
   3  -7   7       36.74       52.04      6.38 o 
   4  -7   7        0.04       -5.76      4.81 o 
   5  -7   7        7.86        5.07      6.96 o 
   6  -7   7       35.02       38.71      9.88 o 
  -7  -6   7       10.94        9.66     11.52 o 
  -6  -6   7      110.03      158.23     20.87 o 
  -5  -6   7       13.74        6.53      9.13 o 
  -4  -6   7        0.72       -7.51      6.13 o 
  -3  -6   7       75.59       93.69     13.06 o 
  -2  -6   7      224.03      229.32     15.66 o 
  -1  -6   7       30.44       61.36      6.41 o 
   0  -6   7       22.98       21.62      6.25 o 
   1  -6   7      222.20      191.38      9.26 o 
   2  -6   7       19.73       27.11      4.70 o 
   3  -6   7      187.48      170.69      8.78 o 
   4  -6   7        2.35        2.79      5.12 o 
   5  -6   7        0.02       -1.54      5.50 o 
   6  -6   7        8.76       10.86      6.88 o 
  -7  -5   7        0.87       -2.15      9.00 o 
  -6  -5   7      137.63      141.10     19.30 o 
  -5  -5   7      125.19      131.01     14.26 o 
  -4  -5   7       11.20       12.13      7.86 o 
  -3  -5   7        4.55        1.54      5.92 o 
  -2  -5   7       86.74      107.69     16.92 o 
  -1  -5   7      878.63      865.19     27.54 o 
   0  -5   7      292.16      295.22     11.74 o 
   1  -5   7      221.00      271.67     11.95 o 
   2  -5   7      550.13      518.43     18.08 o 
   3  -5   7       17.02       16.72      3.80 o 
   4  -5   7       11.44        6.45      5.52 o 
   5  -5   7      143.70      135.16     11.97 o 
   6  -5   7        1.55       -0.85      5.18 o 
   7  -5   7        1.60       -4.81      5.39 o 
  -7  -4   7        0.02        2.87      9.03 o 
  -6  -4   7       12.41       30.16     11.20 o 
  -5  -4   7       29.65       38.55     10.91 o 
  -4  -4   7      196.54      173.36     14.60 o 
  -3  -4   7        0.20       -0.46      3.15 o 
  -2  -4   7     1184.54     1159.17     35.56 o 
  -1  -4   7       13.68       23.89      4.12 o 
   0  -4   7       49.78       54.70     10.06 o 
   1  -4   7       37.18       45.39      7.37 o 
   2  -4   7       76.67      111.30     14.81 o 
   3  -4   7       12.94       16.54      5.79 o 
   4  -4   7        9.32       10.11      5.18 o 
   5  -4   7       12.22        8.87      5.60 o 
   6  -4   7       52.91       55.06      9.90 o 
   7  -4   7        3.44        0.85      5.28 o 
  -8  -3   7        0.53        4.70     10.27 o 
  -7  -3   7        6.16       -1.19      8.55 o 
  -6  -3   7        3.26       -3.35      7.22 o 
  -5  -3   7       10.17        4.67      7.73 o 
  -4  -3   7       29.39       31.61      5.10 o 
  -3  -3   7       41.32       51.11      4.62 o 
  -2  -3   7      146.17      147.63      7.39 o 
  -1  -3   7       70.35       76.69      5.43 o 
   0  -3   7      258.99      250.90      9.85 o 
   1  -3   7       11.50       10.73      2.62 o 
   2  -3   7      122.90      113.30      5.69 o 
   3  -3   7       16.49       14.76      5.50 o 
   4  -3   7       40.43       42.82      8.12 o 
   5  -3   7       24.59       32.28      7.49 o 
   6  -3   7        0.34        1.96      4.88 o 
   7  -3   7       12.49       16.19      6.98 o 
   8  -3   7        3.31        4.51      6.24 o 
  -8  -2   7       28.42       53.39     15.96 o 
  -7  -2   7       48.50       44.84     12.88 o 
  -6  -2   7      280.69      275.52     21.27 o 
  -5  -2   7       21.08       21.07      4.78 o 
  -4  -2   7        2.57       -0.14      2.58 o 
  -3  -2   7       79.94       71.23      5.51 o 
  -2  -2   7       44.50       39.40      3.94 o 
  -1  -2   7       12.93       18.68      3.27 o 
   0  -2   7        0.26        0.26      1.92 o 
   1  -2   7       77.66       69.55      4.11 o 
   2  -2   7       44.48       47.27      3.31 o 
   3  -2   7        2.52        4.04      2.50 o 
   4  -2   7        4.22        5.06      2.92 o 
   5  -2   7      159.78      184.06     13.46 o 
   6  -2   7      180.65      169.38     13.33 o 
   7  -2   7       13.18        5.23      5.95 o 
   8  -2   7        7.72       -2.04      4.96 o 
  -8  -1   7        4.90        6.24     12.08 o 
  -7  -1   7       18.81       39.37     13.59 o 
  -6  -1   7      177.42      171.13     20.92 o 
  -5  -1   7       25.65       29.05      5.05 o 
  -4  -1   7       29.25       30.11      4.71 o 
  -3  -1   7       82.03      101.01      6.41 o 
  -2  -1   7      253.12      246.65     10.02 o 
  -1  -1   7        2.09       -0.92      1.79 o 
   0  -1   7      102.47       90.62      4.69 o 
   1  -1   7        8.67       13.64      3.82 o 
   2  -1   7       27.41       36.09      2.71 o 
   3  -1   7      125.10      120.00      6.42 o 
   4  -1   7       55.05       65.01      4.92 o 
   5  -1   7        2.54        3.01      2.64 o 
   6  -1   7       39.82       45.40      8.63 o 
   7  -1   7       25.09       22.94      7.57 o 
   8  -1   7      139.23      161.89     13.88 o 
  -7   0   7        0.20        4.06      4.73 o 
  -6   0   7       60.37       70.06      9.21 o 
  -5   0   7       69.98       73.06      6.88 o 
  -4   0   7      224.43      190.03     11.39 o 
  -3   0   7      361.43      321.21     16.35 o 
  -2   0   7      138.40      138.66      8.95 o 
  -1   0   7      342.00      320.88     11.66 o 
   0   0   7       71.17       60.15      7.84 o 
   1   0   7        0.02        5.68      1.69 o 
   2   0   7       12.28       19.21      3.31 o 
   3   0   7       96.31       92.81      5.50 o 
   4   0   7      158.49      136.93      7.15 o 
   5   0   7       44.70       55.93      5.80 o 
   6   0   7       59.51       61.26      6.96 o 
   7   0   7        2.69        3.48      5.18 o 
   8   0   7       12.44       14.04      6.53 o 
  -8   1   7        3.61       11.10      6.24 o 
  -7   1   7       35.78       42.90      7.86 o 
  -6   1   7       10.54        2.42      4.04 o 
  -5   1   7       36.00       40.62      6.27 o 
  -4   1   7       18.50       18.29      4.65 o 
  -3   1   7        9.57        7.70      3.21 o 
  -2   1   7      397.05      360.12     17.68 o 
  -1   1   7      192.00      178.96     10.51 o 
   0   1   7        0.96       -3.27      1.86 o 
   1   1   7        6.34        6.76      1.48 o 
   2   1   7      173.16      166.96      7.52 o 
   3   1   7       15.53       18.92      3.20 o 
   4   1   7       17.48       17.38      3.30 o 
   5   1   7        0.96       -2.23      2.52 o 
   6   1   7      123.83      116.27      7.19 o 
   7   1   7        5.39        0.02      3.20 o 
   8   1   7       33.70       42.61      9.05 o 
  -8   2   7        1.79        9.80      5.76 o 
  -7   2   7       30.78       30.90      6.98 o 
  -6   2   7       29.80       34.75      6.80 o 
  -5   2   7       25.13       26.23      5.47 o 
  -4   2   7       14.02        9.82      3.50 o 
  -3   2   7      391.40      372.87     18.37 o 
  -2   2   7       29.88       25.38      4.59 o 
  -1   2   7       58.06       63.53      5.60 o 
   0   2   7      498.18      519.22     17.22 o 
   1   2   7      300.29      300.80     11.20 o 
   2   2   7       30.63       34.09      3.84 o 
   3   2   7      207.73      230.90     21.44 o 
   4   2   7       12.70       12.16      4.98 o 
   5   2   7        4.02        3.16      2.68 o 
   6   2   7      143.02      133.62      7.79 o 
   7   2   7        1.87        1.57      3.12 o 
   8   2   7       10.26       10.84      4.29 o 
  -8   3   7       14.49        9.66      5.89 o 
  -7   3   7       20.14       24.11      6.58 o 
  -6   3   7       11.42        8.07      4.70 o 
  -5   3   7       27.80       30.03      5.81 o 
  -4   3   7        0.30        3.03      3.03 o 
  -3   3   7       13.25       17.52      4.09 o 
  -2   3   7       84.15       96.74      7.11 o 
  -1   3   7      313.05      320.17     16.17 o 
   0   3   7       19.61       25.17      3.34 o 
   1   3   7      771.17      726.89     23.01 o 
   2   3   7        5.45        2.60      1.86 o 
   3   3   7       14.06       10.73      4.08 o 
   4   3   7       77.35       81.46      5.29 o 
   5   3   7       16.59       10.67      3.34 o 
   6   3   7       59.40       62.75      6.05 o 
   7   3   7       78.86       74.68      6.86 o 
   8   3   7       43.30       51.74      9.40 o 
  -8   4   7        0.05       -2.55      4.94 o 
  -7   4   7        5.50       11.63      5.68 o 
  -6   4   7      101.63      109.83      9.45 o 
  -5   4   7        7.08        4.70      3.66 o 
  -4   4   7      160.68      157.62     10.49 o 
  -3   4   7        1.12        0.69      2.39 o 
  -2   4   7       15.92       20.15      4.22 o 
  -1   4   7        7.90       16.38      3.77 o 
   0   4   7      197.57      189.49      8.03 o 
   1   4   7      315.00      348.34     12.86 o 
   2   4   7      315.18      294.66     10.37 o 
   3   4   7      335.26      344.26     12.86 o 
   4   4   7        2.33        3.29      2.46 o 
   5   4   7      153.55      150.31      7.98 o 
   6   4   7       12.90       12.43      4.66 o 
   7   4   7        0.56       -4.43      4.09 o 
   8   4   7        5.13        6.98      5.34 o 
  -8   5   7        0.70       -4.65      4.59 o 
  -7   5   7        2.29       -1.65      4.01 o 
  -6   5   7      167.49      157.14     11.97 o 
  -5   5   7      183.46      205.72     13.35 o 
  -4   5   7       79.39       87.40      7.65 o 
  -3   5   7      206.77      203.70     12.21 o 
  -2   5   7       38.15       40.03      5.73 o 
  -1   5   7        0.18        0.54      1.47 o 
   0   5   7        6.99        8.55      1.94 o 
   1   5   7       38.66       32.21      3.73 o 
   2   5   7        0.42       -0.15      1.35 o 
   3   5   7        1.85       -0.08      1.93 o 
   4   5   7       65.31       61.83      4.82 o 
   5   5   7       21.51       15.68      3.98 o 
   6   5   7       41.39       26.50      7.46 o 
   7   5   7        4.63        6.56      5.89 o 
   8   5   7        3.87        1.46      5.81 o 
  -7   6   7        1.27       -4.01      4.43 o 
  -6   6   7      206.08      223.83     15.11 o 
  -5   6   7        3.94        5.63      4.65 o 
  -4   6   7        7.89       11.31      4.73 o 
  -3   6   7      141.28      138.13      9.64 o 
  -2   6   7       37.44       42.16      4.75 o 
  -1   6   7      115.97      103.81      4.69 o 
   0   6   7        5.23        5.49      1.90 o 
   1   6   7      385.79      363.46     10.70 o 
   2   6   7       33.12       37.98      4.09 o 
   3   6   7      141.92      137.18      6.93 o 
   4   6   7        4.64        3.26      2.96 o 
   5   6   7      147.66      148.59     12.80 o 
   6   6   7       55.46       55.43     10.19 o 
   7   6   7       14.40       10.51      6.58 o 
   8   6   7        0.73       -7.01      4.99 o 
  -7   7   7        2.58        7.30      5.71 o 
  -6   7   7       26.50       28.57      7.04 o 
  -5   7   7        0.31       -2.02      4.01 o 
  -4   7   7       10.71       19.46      5.84 o 
  -3   7   7        8.83        6.05      4.30 o 
  -2   7   7       12.52        9.82      3.17 o 
  -1   7   7      119.60      125.58      5.37 o 
   0   7   7        3.37        2.47      1.81 o 
   1   7   7       47.16       57.67      4.06 o 
   2   7   7        1.59        0.50      1.76 o 
   3   7   7        0.10       -4.33      3.11 o 
   4   7   7      382.35      400.37     23.39 o 
   5   7   7      121.30      114.90     11.60 o 
   6   7   7       22.81       31.59      8.44 o 
   7   7   7        9.23       18.90      7.83 o 
  -7   8   7        1.45        1.25      5.34 o 
  -6   8   7        0.13       -5.02      4.54 o 
  -5   8   7       10.29       11.73      5.36 o 
  -4   8   7       21.79       33.96      7.01 o 
  -3   8   7       53.93       58.01      5.60 o 
  -2   8   7       92.75      106.19      6.57 o 
  -1   8   7        5.04        4.79      2.22 o 
   0   8   7       31.10       41.79      5.66 o 
   1   8   7       50.86       57.36      3.90 o 
   2   8   7      315.30      323.33     12.88 o 
   3   8   7      240.18      246.15     16.27 o 
   4   8   7       10.38        8.34      5.68 o 
   5   8   7       21.64       20.60      7.38 o 
   6   8   7       29.68       24.45      8.52 o 
   7   8   7       14.91       23.68      8.12 o 
  -6   9   7        6.30        5.23      5.42 o 
  -5   9   7        7.37        8.50      5.52 o 
  -4   9   7       60.56       70.11      6.63 o 
  -3   9   7        2.49       -3.33      2.96 o 
  -2   9   7       61.77       60.82      5.81 o 
  -1   9   7       17.36       22.97      4.64 o 
   0   9   7        0.01       -3.66      1.85 o 
   1   9   7       45.65       56.26      5.86 o 
   2   9   7      373.87      363.57     14.40 o 
   3   9   7        0.51        1.12      4.33 o 
   4   9   7       23.83       12.29      5.89 o 
   5   9   7       36.12       33.77      8.81 o 
   6   9   7       33.11       48.58     10.75 o 
  -5  10   7        0.39       -4.01      4.99 o 
  -4  10   7        7.35        3.08      3.78 o 
  -3  10   7       15.62       17.41      5.72 o 
  -2  10   7      261.92      270.04     13.18 o 
  -1  10   7        5.44        7.45      4.21 o 
   0  10   7        5.09        3.77      5.36 o 
   1  10   7        7.72       12.29      3.97 o 
   2  10   7      118.31      116.85      7.44 o 
   3  10   7       21.70       21.74      7.17 o 
   4  10   7       26.07       31.57      8.23 o 
   5  10   7       10.34        4.14      5.50 o 
   6  10   7        3.63       -5.79      5.92 o 
  -4  11   7        7.80        1.87      4.30 o 
  -3  11   7       11.53       13.94      4.71 o 
  -2  11   7        5.33       -3.05      3.73 o 
  -1  11   7        0.80       -8.55      5.34 o 
   0  11   7        0.01       -3.40      5.02 o 
   1  11   7        0.26       -7.43      4.57 o 
   2  11   7       19.56       15.47      8.02 o 
   3  11   7       23.07       20.18      7.17 o 
   4  11   7        2.80        0.61      5.18 o 
   5  11   7        3.45       -4.06      5.26 o 
  -3  12   7       15.08       18.29      9.90 o 
  -2  12   7        4.95       15.93      8.18 o 
  -1  12   7        0.98        1.01      6.69 o 
   0  12   7       44.14       66.53     12.53 o 
   1  12   7        1.17        6.11      6.24 o 
   3  12   7       11.15        7.04      6.72 o 
  -3  -9   8        5.38        8.12      9.27 o 
  -2  -9   8        1.69        0.74      7.59 o 
  -1  -9   8        0.11       -5.84      6.88 o 
   0  -9   8        0.84       -5.28      6.00 o 
   1  -9   8       34.48       20.55      8.31 o 
   3  -9   8        0.04        0.40      7.49 o 
  -4  -8   8        9.44        4.17      9.19 o 
  -3  -8   8        4.61       -1.33      7.91 o 
  -2  -8   8        2.92      -10.94      5.97 o 
  -1  -8   8        0.21        2.79      6.93 o 
   1  -8   8      158.49      131.57     11.57 o 
   2  -8   8       12.72       18.00      7.86 o 
   3  -8   8        0.85       -3.74      6.21 o 
   4  -8   8        0.05        4.04      7.67 o 
  -5  -7   8        0.00      -11.76      8.71 o 
  -4  -7   8        2.33        3.13      8.42 o 
  -3  -7   8       26.66       22.35      9.24 o 
  -2  -7   8       30.86       31.65      8.87 o 
  -1  -7   8       12.35        6.53      6.88 o 
   0  -7   8        4.75       -0.40      5.10 o 
   1  -7   8       21.73       17.77      5.00 o 
   2  -7   8       80.13       84.77      7.27 o 
   3  -7   8       10.14        5.52      6.32 o 
   4  -7   8       13.60       15.58      7.96 o 
   5  -7   8        9.73       13.78      7.57 o 
  -6  -6   8        4.67        3.21     10.06 o 
  -5  -6   8        0.21       -5.42      7.99 o 
  -4  -6   8        3.84        2.47      7.75 o 
  -3  -6   8        7.61       11.36      8.10 o 
  -2  -6   8        7.59        9.80      6.80 o 
  -1  -6   8       96.93       97.88      9.53 o 
   0  -6   8        7.37       -0.67      3.36 o 
   1  -6   8        7.12       11.95      4.00 o 
   2  -6   8       19.51       14.66      4.23 o 
   3  -6   8        2.11       -0.48      5.42 o 
   4  -6   8       26.70       39.48      9.21 o 
   5  -6   8        5.98        6.56      6.66 o 
   6  -6   8        0.24       -7.91      5.58 o 
  -7  -5   8       50.88       53.84     15.48 o 
  -6  -5   8        2.52       -4.96      9.90 o 
  -5  -5   8       30.72       31.33     11.89 o 
  -4  -5   8        2.75        6.27      8.12 o 
  -3  -5   8        2.92        9.53      7.19 o 
  -2  -5   8      209.13      178.26     12.66 o 
  -1  -5   8      730.96      744.22     24.67 o 
   0  -5   8      115.67      117.00      6.93 o 
   1  -5   8       82.50       92.84     16.83 o 
   2  -5   8       18.29       19.66      4.07 o 
   3  -5   8        7.88       10.04      6.00 o 
   4  -5   8        6.56        4.25      5.07 o 
   5  -5   8        5.22       -2.44      5.65 o 
   6  -5   8       27.56       38.60      9.45 o 
  -7  -4   8       30.13       27.29     12.69 o 
  -6  -4   8       18.45        5.58      9.61 o 
  -5  -4   8      278.65      282.68     21.27 o 
  -4  -4   8        0.23       -2.26      6.11 o 
  -3  -4   8      158.52      143.86      8.05 o 
  -2  -4   8      447.99      449.21     16.57 o 
  -1  -4   8        0.19       12.04      3.86 o 
   0  -4   8       19.86       15.64      3.69 o 
   1  -4   8      206.45      211.45     13.51 o 
   2  -4   8        5.28        2.00      2.41 o 
   3  -4   8        4.08       -1.33      4.67 o 
   4  -4   8       12.40        4.01      5.87 o 
   5  -4   8      135.88      127.14     11.84 o 
   6  -4   8        3.25       -2.50      5.23 o 
   7  -4   8        0.13       -4.57      4.99 o 
  -7  -3   8        2.14       -2.36      9.82 o 
  -6  -3   8        4.51       10.78     10.01 o 
  -5  -3   8        2.91       -4.70      7.27 o 
  -4  -3   8        0.27       -4.59      3.10 o 
  -3  -3   8       82.45       83.02      8.54 o 
  -2  -3   8      111.66      102.12      6.30 o 
  -1  -3   8        0.11        5.18      6.45 o 
   0  -3   8       50.69       43.95      4.29 o 
   1  -3   8       11.17        7.46      4.27 o 
   2  -3   8       26.16       36.74      6.88 o 
   3  -3   8        0.25       -0.40      3.72 o 
   4  -3   8       37.48       48.64      9.03 o 
   5  -3   8        6.08        5.36      5.76 o 
   6  -3   8       35.19       45.98      9.61 o 
   7  -3   8        9.29        8.52      6.82 o 
  -8  -2   8       74.44      137.86     23.10 o 
  -7  -2   8        0.23      -12.11     10.04 o 
  -6  -2   8        0.22      -10.43      7.86 o 
  -5  -2   8        0.98       -2.46      8.46 o 
  -4  -2   8        4.70        5.08      4.11 o 
  -3  -2   8       26.35       28.16      4.64 o 
  -2  -2   8      313.47      284.79     11.54 o 
  -1  -2   8        0.28        6.33      2.69 o 
   0  -2   8       51.99       49.19      3.93 o 
   1  -2   8      166.27      155.18     11.44 o 
   2  -2   8       56.42       74.60      7.43 o 
   3  -2   8       98.14       97.56      8.84 o 
   4  -2   8       36.67       43.23      5.23 o 
   5  -2   8       21.02       28.17      7.51 o 
   6  -2   8       48.58       58.75     10.57 o 
   7  -2   8       27.41       24.24      7.75 o 
   8  -2   8       19.37       30.08      9.08 o 
  -8  -1   8       10.79       28.73     15.48 o 
  -7  -1   8        0.00       -7.49     10.01 o 
  -6  -1   8       10.66       13.14      5.19 o 
  -5  -1   8       16.60       10.01      4.43 o 
  -4  -1   8        0.40       -3.53      2.98 o 
  -3  -1   8       25.10       19.51     10.67 o 
  -2  -1   8      337.53      308.73     18.37 o 
  -1  -1   8        9.59        8.08      4.86 o 
   0  -1   8      283.25      267.20     10.07 o 
   1  -1   8        3.30        5.82      2.92 o 
   2  -1   8      323.15      319.43     17.55 o 
   3  -1   8      101.20       94.38      5.91 o 
   4  -1   8        1.05        1.21      2.65 o 
   5  -1   8      181.26      209.12     18.84 o 
   6  -1   8      218.43      218.28     15.80 o 
   7  -1   8        4.33        1.67      5.73 o 
   8  -1   8        0.30        2.92      5.84 o 
  -7   0   8       18.99       17.50      6.45 o 
  -6   0   8        2.58        0.08      3.61 o 
  -5   0   8       30.19       31.54      6.16 o 
  -4   0   8        0.10       -3.42      2.89 o 
  -3   0   8       64.18       56.65      5.84 o 
  -2   0   8       52.48       55.95      9.76 o 
  -1   0   8       43.75       37.16      4.30 o 
   0   0   8       40.72       40.72      4.01 o 
   1   0   8       22.54       22.17      2.78 o 
   2   0   8      850.09      861.02     27.52 o 
   3   0   8      109.24       88.17      5.62 o 
   4   0   8       15.14       19.42      3.79 o 
   5   0   8        7.92       12.97      4.14 o 
   6   0   8       55.11       67.32      6.92 o 
   7   0   8        9.55       -0.24      4.81 o 
   8   0   8        0.25        1.35      6.05 o 
  -8   1   8        1.09        0.64      4.91 o 
  -7   1   8       12.06       10.35      5.26 o 
  -6   1   8       67.10       68.81      7.33 o 
  -5   1   8       85.19      108.24      8.81 o 
  -4   1   8       34.79       46.99      6.64 o 
  -3   1   8        0.04        3.32      2.92 o 
  -2   1   8       21.75       19.67      4.62 o 
  -1   1   8      220.74      205.03     12.03 o 
   0   1   8        4.38        7.41      3.48 o 
   1   1   8       67.09       67.55      3.21 o 
   2   1   8        8.04        9.41      2.94 o 
   3   1   8       32.83       31.42      4.19 o 
   4   1   8        3.20       -0.74      2.25 o 
   5   1   8        4.58       -3.06      2.72 o 
   6   1   8        4.22        5.02      3.75 o 
   7   1   8      124.12      124.62      7.98 o 
   8   1   8        3.22        5.60      5.76 o 
  -8   2   8        1.24        2.87      5.12 o 
  -7   2   8        9.88       12.03      5.97 o 
  -6   2   8        0.52        2.89      4.11 o 
  -5   2   8       14.39        9.16      3.96 o 
  -4   2   8       20.89       27.98      5.55 o 
  -3   2   8       18.50       16.62      4.19 o 
  -2   2   8      202.02      189.58     11.50 o 
  -1   2   8      269.18      273.87     14.84 o 
   0   2   8      118.89      106.25      7.94 o 
   1   2   8       56.26       67.01      4.54 o 
   2   2   8        2.07        2.39      2.11 o 
   3   2   8      112.33      109.15      6.18 o 
   4   2   8       53.94       63.30      6.11 o 
   5   2   8       66.88       70.46      9.37 o 
   6   2   8       19.52       16.63      4.47 o 
   7   2   8       15.92       11.35      4.37 o 
   8   2   8       11.82       18.60      4.97 o 
  -8   3   8        1.98        2.47      5.18 o 
  -7   3   8       26.30       39.93      7.94 o 
  -6   3   8       59.85       67.62      7.43 o 
  -5   3   8      182.83      163.16     11.34 o 
  -4   3   8      101.60      116.49      8.87 o 
  -3   3   8       99.03       87.16      7.33 o 
  -2   3   8      408.01      398.78     19.86 o 
  -1   3   8      649.82      678.57     30.56 o 
   0   3   8       51.40       46.74      3.77 o 
   1   3   8      372.71      386.36     13.98 o 
   2   3   8      104.41      111.42      6.10 o 
   3   3   8       42.15       51.15      4.60 o 
   4   3   8      555.50      570.52     19.80 o 
   5   3   8      110.14      111.31      6.99 o 
   6   3   8        6.84       11.96      4.04 o 
   7   3   8       17.21       18.11      4.51 o 
   8   3   8        7.98       12.93      6.58 o 
  -8   4   8        0.13       -2.26      5.47 o 
  -7   4   8        6.67        2.97      5.02 o 
  -6   4   8        5.45        4.49      4.62 o 
  -5   4   8      409.20      385.96     20.57 o 
  -4   4   8      167.78      166.83     11.15 o 
  -3   4   8      254.37      247.56     14.18 o 
  -2   4   8      191.30      200.84     12.03 o 
  -1   4   8       36.04       30.98      5.52 o 
   0   4   8       97.99      104.97      5.78 o 
   1   4   8        9.71       13.09      2.81 o 
   2   4   8      150.63      134.50      6.79 o 
   3   4   8      169.45      178.65     15.41 o 
   4   4   8      140.33      133.73      7.32 o 
   5   4   8      746.41      771.92     25.96 o 
   6   4   8      164.80      161.65      8.95 o 
   7   4   8       13.48       14.92      6.34 o 
   8   4   8        2.76        1.25      4.81 o 
  -7   5   8        7.56        3.72      4.81 o 
  -6   5   8      105.24      126.55     10.65 o 
  -5   5   8        3.16        1.88      3.50 o 
  -4   5   8      394.33      373.24     19.75 o 
  -3   5   8      101.18      107.63      8.55 o 
  -2   5   8       11.15       13.75      4.54 o 
  -1   5   8       13.33       12.21      4.04 o 
   0   5   8      143.82      149.60      9.70 o 
   1   5   8       63.70       60.66      5.12 o 
   2   5   8        0.23       -1.12      1.74 o 
   3   5   8       28.62       32.83      4.66 o 
   4   5   8        0.03       -0.93      2.75 o 
   5   5   8       63.29       69.56      6.69 o 
   6   5   8      491.00      495.36     28.06 o 
   7   5   8        8.63        7.09      5.71 o 
   8   5   8       11.54       12.03      7.38 o 
  -7   6   8        3.86        5.42      5.55 o 
  -6   6   8        8.49        8.39      5.04 o 
  -5   6   8      319.22      324.21     18.69 o 
  -4   6   8       52.72       58.17      8.34 o 
  -3   6   8      275.27      249.10     14.65 o 
  -2   6   8       46.52       45.61      6.96 o 
  -1   6   8        5.26        8.16      2.32 o 
   0   6   8        1.69        1.44      1.83 o 
   1   6   8       53.43       58.26      3.54 o 
   2   6   8       30.28       33.59      4.37 o 
   3   6   8      117.46      105.57      6.70 o 
   4   6   8      106.50      104.99      6.60 o 
   5   6   8       30.80       44.49      8.60 o 
   6   6   8      193.71      184.22     15.16 o 
   7   6   8        0.73        1.06      5.81 o 
  -7   7   8        1.13       10.75      6.24 o 
  -6   7   8        0.92        1.27      4.11 o 
  -5   7   8        5.01       -1.46      3.98 o 
  -4   7   8        4.99        1.59      3.85 o 
  -3   7   8      225.17      223.03     13.86 o 
  -2   7   8      500.13      480.72     18.40 o 
  -1   7   8      328.51      333.82     10.61 o 
   0   7   8        1.68        2.63      1.98 o 
   1   7   8      276.75      291.25     10.10 o 
   2   7   8       95.16      103.24      6.10 o 
   3   7   8      602.35      602.31     20.70 o 
   4   7   8       11.88        7.46      5.44 o 
   5   7   8       73.55       86.28     12.08 o 
   6   7   8        4.83       -3.53      4.99 o 
   7   7   8        1.93        4.35      6.40 o 
  -6   8   8       12.27        8.15      5.71 o 
  -5   8   8       12.34       13.25      5.36 o 
  -4   8   8        5.18        3.13      4.19 o 
  -3   8   8        5.31       -0.98      3.85 o 
  -2   8   8      222.09      237.65     15.65 o 
  -1   8   8      391.26      387.56     12.07 o 
   0   8   8       12.69       19.06      3.13 o 
   1   8   8      111.55      117.28      5.49 o 
   2   8   8        4.97        2.18      3.93 o 
   3   8   8       55.67       67.51      9.77 o 
   4   8   8        3.67       -4.14      3.93 o 
   5   8   8        9.30        0.64      5.89 o 
   6   8   8        2.13       -0.72      5.76 o 
   7   8   8        2.83        4.04      6.72 o 
  -6   9   8        6.53        8.18      5.81 o 
  -5   9   8        1.51       -4.14      3.85 o 
  -4   9   8        0.58       -6.82      3.56 o 
  -3   9   8       28.13       41.82     14.39 o 
  -2   9   8        1.40       -5.62      2.81 o 
  -1   9   8       44.41       41.10      6.17 o 
   0   9   8        9.94        6.85      2.75 o 
   1   9   8       87.36       65.22      6.46 o 
   2   9   8       22.75       15.32      5.52 o 
   3   9   8        1.48        1.99      4.81 o 
   4   9   8       29.60       37.25      8.47 o 
   5   9   8       10.37       11.71      7.49 o 
   6   9   8        0.00       -5.34      5.81 o 
  -5  10   8        0.62       -3.27      4.73 o 
  -4  10   8        2.93        1.49      4.78 o 
  -3  10   8        0.68       -0.89      3.45 o 
  -2  10   8        1.75       -1.61      3.41 o 
  -1  10   8        3.68       -1.35      3.30 o 
   0  10   8      140.10      142.19     12.53 o 
   1  10   8        4.21        6.22      5.40 o 
   2  10   8       26.61       25.38      6.72 o 
   3  10   8       15.44       21.56      7.06 o 
   4  10   8        5.54        5.76      6.21 o 
   5  10   8        9.17       11.89      7.27 o 
  -4  11   8       16.00       10.33      4.96 o 
  -3  11   8        9.00        9.66      4.60 o 
  -2  11   8        0.14       -4.30      3.32 o 
  -1  11   8        2.31        2.28      6.58 o 
   0  11   8       56.35       83.95     12.64 o 
   1  11   8       20.05       18.85      7.73 o 
   2  11   8       21.36       16.54      6.21 o 
   3  11   8        0.09       -3.58      4.59 o 
   4  11   8       20.80       22.86      7.94 o 
  -2  12   8       15.89       32.92     10.62 o 
  -1  12   8        0.09        3.05      7.49 o 
   0  12   8       22.90       30.77      9.85 o 
   3  12   8        0.04       -2.18      5.55 o 
  -2  -9   9        6.80       -9.90      8.02 o 
   0  -9   9        0.72       -4.22      6.56 o 
  -3  -8   9       10.63        3.64      8.12 o 
  -2  -8   9       17.42        3.93      7.67 o 
  -1  -8   9        7.07       -6.42      6.64 o 
   0  -8   9       15.98        5.50      7.11 o 
   2  -8   9       30.54       40.96     10.27 o 
   3  -8   9       22.52       38.73     11.02 o 
  -5  -7   9       44.99       36.72     14.23 o 
  -4  -7   9        0.90       -3.77      8.04 o 
  -3  -7   9       18.99        6.93      8.87 o 
  -2  -7   9      133.76      110.44     11.36 o 
  -1  -7   9       10.58        5.68      6.80 o 
   0  -7   9        1.46       -1.01      5.26 o 
   1  -7   9        3.84        5.66      4.40 o 
   2  -7   9      196.45      173.57     14.84 o 
   3  -7   9        0.02       -2.76      6.58 o 
   4  -7   9        0.11       -5.92      6.69 o 
  -5  -6   9       28.03       23.71     11.95 o 
  -4  -6   9       37.00       37.30     11.52 o 
  -3  -6   9       43.19       45.90     11.23 o 
  -2  -6   9       47.41       29.84      8.65 o 
  -1  -6   9        0.11       -2.58      4.91 o 
   0  -6   9       17.31       13.99      4.59 o 
   1  -6   9        0.21       -3.41      2.98 o 
   2  -6   9       31.03       34.72      9.27 o 
   3  -6   9        6.33        2.39      6.50 o 
   4  -6   9        1.09       -1.54      5.55 o 
   5  -6   9        5.33       -0.29      6.34 o 
  -6  -5   9       23.65       12.96     11.97 o 
  -5  -5   9        2.91       -3.21      9.45 o 
  -4  -5   9       10.23        4.91      8.81 o 
  -3  -5   9       18.26       17.15      8.23 o 
  -2  -5   9       12.41        7.70      6.34 o 
  -1  -5   9       35.71       41.87      5.84 o 
   0  -5   9        8.16       11.78      4.09 o 
   1  -5   9        1.98        0.12      2.98 o 
   2  -5   9       10.63       19.96      6.93 o 
   3  -5   9        0.38       -1.25      5.52 o 
   4  -5   9       11.48       11.36      6.27 o 
   5  -5   9       22.88       23.20      8.15 o 
   6  -5   9        0.75       -1.81      6.40 o 
  -7  -4   9        1.74        3.40     11.68 o 
  -6  -4   9      105.95      126.93     19.67 o 
  -5  -4   9        1.45       -7.62      7.75 o 
  -4  -4   9        6.25        3.56      8.15 o 
  -3  -4   9       55.28       46.09     10.19 o 
  -2  -4   9      606.83      612.27     21.49 o 
  -1  -4   9      156.31      148.38      8.05 o 
   0  -4   9      249.75      255.47     10.89 o 
   1  -4   9       10.69       17.73      6.53 o 
   3  -4   9        0.18       -1.41      5.34 o 
   4  -4   9        0.01        3.16      6.13 o 
   5  -4   9       14.10       26.18      8.47 o 
   6  -4   9       29.81       17.97      8.18 o 
  -7  -3   9        0.42       -6.48     10.35 o 
  -6  -3   9      151.25      162.13     17.31 o 
  -5  -3   9        3.75        7.35      9.64 o 
  -4  -3   9        0.15       -2.70      3.60 o 
  -3  -3   9       11.87        7.46      3.95 o 
  -2  -3   9       51.67       51.30      5.88 o 
  -1  -3   9      600.80      566.25     19.53 o 
   0  -3   9       65.29       72.55      5.13 o 
   1  -3   9      111.09      144.02     10.83 o 
   2  -3   9       32.54       20.42      6.56 o 
   3  -3   9       74.60       68.23     10.11 o 
   4  -3   9      137.63      135.85     12.05 o 
   5  -3   9       41.22       36.56      8.95 o 
   6  -3   9       52.82       65.95     11.68 o 
   7  -3   9       16.57       21.53      8.15 o 
  -7  -2   9       30.92       26.36     13.67 o 
  -6  -2   9        0.36       -1.67      9.82 o 
  -5  -2   9       77.32       84.56      9.42 o 
  -4  -2   9        8.97        8.27      4.07 o 
  -3  -2   9       88.33       83.78      6.69 o 
  -2  -2   9       49.98       62.29      6.92 o 
  -1  -2   9       39.30       44.75      5.13 o 
   0  -2   9        0.62       -0.76      3.33 o 
   1  -2   9       72.87       56.79      6.72 o 
   2  -2   9        0.31       -1.30      3.48 o 
   3  -2   9        0.44       -2.95      3.66 o 
   4  -2   9        0.67       -0.19      4.73 o 
   5  -2   9        3.24        4.38      5.81 o 
   6  -2   9        2.16       -0.32      6.00 o 
   7  -2   9        0.02       -1.30      5.92 o 
  -7  -1   9       19.34       26.65     14.44 o 
  -6  -1   9       47.95       45.67      8.15 o 
  -5  -1   9        0.05       -2.70      3.77 o 
  -4  -1   9       12.75       16.50      4.90 o 
  -3  -1   9       43.04       35.40      5.55 o 
  -2  -1   9       16.94       17.79      4.85 o 
  -1  -1   9      318.15      282.86     11.24 o 
   0  -1   9       21.86       24.77      3.60 o 
   1  -1   9       13.94       27.88      5.95 o 
   2  -1   9        4.54        2.97      4.06 o 
   3  -1   9       10.07       12.40      5.04 o 
   4  -1   9        2.27       -3.46      2.44 o 
   5  -1   9       18.09       17.18      4.55 o 
   6  -1   9       21.35        6.34      5.84 o 
   7  -1   9        2.68       -0.61      6.00 o 
  -8   0   9       16.94       55.06     20.07 o 
  -7   0   9        3.78        1.17      5.28 o 
  -6   0   9        2.52        5.15      5.36 o 
  -5   0   9       14.74       11.12      5.04 o 
  -4   0   9       11.37       14.52      4.91 o 
  -3   0   9       53.91       60.28      9.40 o 
  -2   0   9       40.48       58.05      7.87 o 
  -1   0   9       74.53       76.85      5.10 o 
   0   0   9        8.51        7.19      2.52 o 
   1   0   9      300.09      284.33     16.06 o 
   2   0   9      224.25      238.15     10.44 o 
   3   0   9       40.39       44.16      6.08 o 
   4   0   9       47.07       57.22      5.48 o 
   5   0   9        4.67        3.42      3.57 o 
   6   0   9        8.12        4.60      6.12 o 
   7   0   9       11.55       16.06      7.62 o 
   8   0   9        0.75        4.54      7.01 o 
  -8   1   9        0.10       -1.46      5.44 o 
  -7   1   9        0.63       -6.82      4.27 o 
  -6   1   9        5.23        5.26      4.78 o 
  -5   1   9        0.95        0.19      3.82 o 
  -4   1   9       21.07       30.34      6.24 o 
  -3   1   9       14.53       18.80      4.91 o 
  -2   1   9        0.15        3.69      3.32 o 
  -1   1   9       88.66      112.75      8.68 o 
   0   1   9       71.99       66.17      4.41 o 
   1   1   9      728.32      710.59     32.44 o 
   2   1   9      196.39      193.60      9.05 o 
   3   1   9        5.90        8.15      2.96 o 
   4   1   9       23.20       30.79      4.82 o 
   5   1   9      176.68      180.89      9.36 o 
   6   1   9       88.00       92.38      6.88 o 
   7   1   9        0.96        2.38      3.46 o 
   8   1   9       11.50        4.09      7.09 o 
  -8   2   9        5.48        4.94      5.44 o 
  -7   2   9       19.21       21.80      6.98 o 
  -6   2   9       60.04       83.79     10.65 o 
  -5   2   9       25.44       37.88      7.49 o 
  -4   2   9        0.70       -0.45      3.27 o 
  -3   2   9      179.28      170.04     11.31 o 
  -2   2   9        0.01        3.45      3.27 o 
  -1   2   9      120.30      114.74      8.84 o 
   0   2   9       31.20       32.36      5.92 o 
   1   2   9       42.84       50.90      5.11 o 
   2   2   9      562.55      574.93     19.87 o 
   3   2   9        3.34        0.30      2.52 o 
   4   2   9       94.02       87.23      5.94 o 
   5   2   9       26.41       21.41      4.47 o 
   6   2   9       84.95       94.21      6.92 o 
   7   2   9       19.24       20.58      4.84 o 
   8   2   9        0.00       -1.79      3.46 o 
  -7   3   9       36.59       44.31      8.34 o 
  -6   3   9      209.12      210.08     14.20 o 
  -5   3   9        2.76        7.27      4.38 o 
  -4   3   9        4.12       -0.27      3.61 o 
  -3   3   9        0.18       -0.13      3.00 o 
  -2   3   9       19.83       22.01      5.23 o 
  -1   3   9       18.04       11.65      4.30 o 
   0   3   9       18.28       16.99      4.73 o 
   1   3   9        5.96        5.58      2.62 o 
   2   3   9       10.02       11.38      3.27 o 
   3   3   9       17.64       13.68      3.52 o 
   4   3   9        0.77       -1.43      3.04 o 
   5   3   9      373.64      379.46     15.26 o 
   6   3   9        6.06        7.60      4.06 o 
   7   3   9        0.49       -3.61      3.02 o 
   8   3   9        0.42       -3.27      5.02 o 
  -7   4   9        8.43       10.94      5.79 o 
  -6   4   9      205.20      216.58     14.63 o 
  -5   4   9        1.98        3.13      4.17 o 
  -4   4   9       87.55       70.70      7.30 o 
  -3   4   9        9.11        8.95      4.51 o 
  -2   4   9      171.20      163.59     11.12 o 
  -1   4   9       90.75       81.29      7.35 o 
   0   4   9        0.00       -1.55      1.85 o 
   1   4   9      172.91      154.95      7.69 o 
   2   4   9       11.73       15.64      6.08 o 
   3   4   9       11.21        8.09      3.44 o 
   4   4   9       97.94       86.63      6.01 o 
   5   4   9        1.61        1.98      3.27 o 
   6   4   9       15.33       23.94      5.05 o 
   7   4   9        5.86        3.45      5.65 o 
  -7   5   9        1.90        0.82      4.73 o 
  -6   5   9       31.84       39.16      7.91 o 
  -5   5   9        3.34       -1.78      3.29 o 
  -4   5   9        3.87        3.88      4.41 o 
  -3   5   9       88.14       83.28      7.81 o 
  -2   5   9        5.59        5.44      4.06 o 
  -1   5   9      294.42      299.94     16.73 o 
   0   5   9       15.84       18.35      3.71 o 
   1   5   9       57.61       69.50      4.95 o 
   2   5   9        2.40        2.07      2.62 o 
   3   5   9        0.00        1.13      2.50 o 
   4   5   9       42.50       41.36      5.73 o 
   5   5   9       59.65       66.35      6.80 o 
   6   5   9       16.61       18.24      6.77 o 
   7   5   9        1.31        0.82      5.36 o 
  -7   6   9        7.91       22.46      6.93 o 
  -6   6   9        1.46        0.61      4.38 o 
  -5   6   9       24.93       23.15      6.42 o 
  -4   6   9       26.76       29.18      6.48 o 
  -3   6   9      175.38      204.95     13.33 o 
  -2   6   9       22.39       23.95      5.89 o 
  -1   6   9        2.98        7.65      4.14 o 
   0   6   9       84.89       85.15      5.69 o 
   1   6   9      216.30      207.70      9.47 o 
   2   6   9      280.21      298.47     12.15 o 
   3   6   9       99.17      105.59      6.53 o 
   4   6   9        0.28       -3.26      2.80 o 
   5   6   9       38.65       36.19      8.87 o 
   6   6   9       11.78       10.30      6.37 o 
   7   6   9       14.74       25.80      8.52 o 
  -6   7   9        0.18        0.32      4.19 o 
  -5   7   9        5.06        4.54      4.91 o 
  -4   7   9       19.26       13.75      5.28 o 
  -3   7   9        0.18       -5.20      3.00 o 
  -2   7   9       74.48       57.77      6.74 o 
  -1   7   9        6.68       14.88      9.09 o 
   0   7   9        3.37        2.47      2.27 o 
   1   7   9      261.72      268.50     11.38 o 
   2   7   9      252.26      255.53     11.03 o 
   3   7   9       10.06       11.17      4.38 o 
   4   7   9        1.06       -6.53      3.88 o 
   5   7   9        0.00       -2.15      4.86 o 
   6   7   9        0.68       -3.88      5.47 o 
   7   7   9       11.36       17.20      7.54 o 
  -6   8   9        0.45       -3.24      4.57 o 
  -5   8   9        0.60       -3.16      3.90 o 
  -4   8   9      119.22      122.86     10.41 o 
  -3   8   9       10.69       10.96      5.15 o 
  -2   8   9      119.84      116.15      9.74 o 
  -1   8   9       14.55       13.98      5.17 o 
   0   8   9        4.44        0.42      2.13 o 
   1   8   9       31.81       25.82      4.38 o 
   2   8   9       59.61       60.28      5.39 o 
   3   8   9        9.80        7.81      5.20 o 
   4   8   9      168.60      170.12     14.04 o 
   5   8   9        1.81        2.07      5.44 o 
   6   8   9        1.73       -2.23      4.91 o 
  -5   9   9        0.59       -0.58      4.99 o 
  -4   9   9       18.69       19.46      6.45 o 
  -3   9   9       37.78       68.07      9.80 o 
  -2   9   9       37.56       28.04      6.27 o 
  -1   9   9        0.05       -1.92      2.11 o 
   0   9   9       77.69       80.74      4.89 o 
   1   9   9        9.13        1.12      4.46 o 
   2   9   9        5.56        2.92      4.41 o 
   3   9   9        0.96       -3.27      4.09 o 
   4   9   9        5.48        1.17      5.50 o 
   5   9   9       13.73       16.83      7.65 o 
   6   9   9       23.77       36.72      9.80 o 
  -4  10   9        0.12       -4.09      4.30 o 
  -3  10   9        2.80        4.02      3.88 o 
  -2  10   9        5.57        5.36      3.94 o 
  -1  10   9       19.90       18.26     10.57 o 
   0  10   9       27.30       30.49      7.58 o 
   1  10   9       42.18       57.58      8.84 o 
   2  10   9        2.72        4.96      4.81 o 
   3  10   9       19.55       16.25      6.34 o 
   4  10   9        2.92       -3.32      5.15 o 
   5  10   9      102.98      124.75     13.43 o 
  -3  11   9        8.23        9.25      4.70 o 
  -2  11   9        0.92        0.11      4.01 o 
  -1  11   9        0.05       -3.88      5.58 o 
   0  11   9        0.04       -0.88      5.63 o 
   2  11   9        0.47       -0.64      4.14 o 
   3  11   9       15.01       23.55      6.85 o 
   4  11   9       49.40       54.29     10.96 o 
  -1  12   9        2.88        3.27      6.77 o 
  -2  -8  10       18.05       30.24     10.54 o 
  -1  -8  10        9.89       -1.59      7.22 o 
  -4  -7  10        5.38        0.90      8.81 o 
  -3  -7  10       33.39       33.77     11.04 o 
  -2  -7  10       99.10       76.09     12.56 o 
  -1  -7  10       15.34        3.85      7.86 o 
   1  -7  10        0.61        7.91      8.10 o 
   2  -7  10        3.63        4.94      7.30 o 
   3  -7  10        6.60       17.89      9.00 o 
  -5  -6  10       38.68       42.90     13.57 o 
  -4  -6  10        8.70        4.62      9.40 o 
  -3  -6  10      191.62      191.92     15.98 o 
  -1  -6  10        0.47       -5.02      4.94 o 
   0  -6  10        4.15        4.36      3.97 o 
   1  -6  10        4.25       -0.35      6.48 o 
   2  -6  10        0.05       -5.55      5.87 o 
   3  -6  10        2.78       -1.75      6.03 o 
   4  -6  10        0.42       -9.90      5.79 o 
  -5  -5  10       28.61       44.39     13.78 o 
  -4  -5  10       24.02       30.24     11.28 o 
  -3  -5  10       17.89       12.50      8.44 o 
  -2  -5  10      101.47      105.00     10.73 o 
  -1  -5  10        1.10       -3.16      3.54 o 
   0  -5  10        0.36       -0.96      4.25 o 
   1  -5  10       17.68       24.56      7.99 o 
   2  -5  10        1.22       -6.16      4.83 o 
   3  -5  10        1.59        2.63      6.42 o 
   4  -5  10       10.90       16.43      8.12 o 
   5  -5  10        4.80        1.30      6.74 o 
  -6  -4  10        1.98       -0.85     10.62 o 
  -5  -4  10        0.43       -3.42      8.95 o 
  -4  -4  10        0.35       -0.27      8.31 o 
  -3  -4  10       24.55       22.91      9.21 o 
  -2  -4  10       31.90       34.10      5.79 o 
  -1  -4  10       36.75       51.20      6.21 o 
   0  -4  10       48.70       59.58     12.81 o 
   1  -4  10       20.68       23.04      6.69 o 
   2  -4  10        0.11       -5.68      4.19 o 
   3  -4  10       24.18       24.90      8.07 o 
   4  -4  10        4.20        0.64      5.84 o 
   5  -4  10       61.39       66.80     11.92 o 
   6  -4  10       42.05       70.22     12.93 o 
  -6  -3  10        1.84        7.96     11.47 o 
  -5  -3  10       24.19       28.46     12.37 o 
  -4  -3  10        1.45       -2.39      7.33 o 
  -3  -3  10        3.79        1.17      3.89 o 
  -2  -3  10       18.29       25.66      5.10 o 
  -1  -3  10        1.84        0.78      3.36 o 
   0  -3  10        1.88        0.49      2.92 o 
   1  -3  10        0.66       -1.78      3.77 o 
   2  -3  10       94.75       80.79      9.03 o 
   3  -3  10        1.73       -7.59      4.22 o 
   4  -3  10       24.36       26.26      7.99 o 
   5  -3  10      127.74      157.27     14.28 o 
   6  -3  10       19.44       31.43      9.11 o 
  -7  -2  10        0.91        0.77     12.11 o 
  -6  -2  10        3.54       -6.32     10.78 o 
  -5  -2  10        0.34      -13.78      8.52 o 
  -4  -2  10       20.57       20.79      5.21 o 
  -3  -2  10        0.23       -4.06      3.53 o 
  -2  -2  10        0.00        4.41      3.26 o 
  -1  -2  10       39.51       41.39      5.31 o 
   0  -2  10       96.75       85.95      5.57 o 
   1  -2  10       24.18       24.00      6.74 o 
   2  -2  10      170.93      174.00     12.90 o 
   3  -2  10       18.18       12.11      5.95 o 
   4  -2  10       11.63       17.02      6.85 o 
   5  -2  10       16.40       12.40      6.74 o 
   6  -2  10        9.62       19.11      7.75 o 
   7  -2  10        0.03       -5.18      6.13 o 
  -7  -1  10        0.87        8.52     13.51 o 
  -6  -1  10        1.82        4.08      5.33 o 
  -5  -1  10        9.40       13.94      5.22 o 
  -4  -1  10        4.14       -0.16      6.50 o 
  -3  -1  10        0.74       -3.42      4.57 o 
  -2  -1  10        4.72        0.16      3.18 o 
  -1  -1  10        1.32        2.79      2.89 o 
   0  -1  10        0.11       -1.93      2.32 o 
   1  -1  10       60.24       54.90      8.23 o 
   2  -1  10       76.12       77.39      8.18 o 
   3  -1  10       35.30       30.58      7.35 o 
   4  -1  10        4.29       -2.40      2.89 o 
   5  -1  10        7.90        2.76      3.46 o 
   6  -1  10        0.23       -3.00      5.44 o 
   7  -1  10       38.99       43.57     10.75 o 
  -7   0  10        0.52       -4.58      4.58 o 
  -6   0  10        0.02        3.55      4.64 o 
  -5   0  10        0.84       -1.19      4.02 o 
  -4   0  10       14.45       20.61      5.30 o 
  -3   0  10        5.26        1.72      6.12 o 
  -2   0  10      208.74      191.71      9.49 o 
  -1   0  10      101.76       90.83      5.81 o 
   0   0  10       23.45       30.40      6.08 o 
   1   0  10       72.37       60.48      6.96 o 
   2   0  10        4.17       12.80      4.99 o 
   3   0  10       25.83       23.98      4.46 o 
   4   0  10       34.10       44.13      6.02 o 
   5   0  10       69.02       78.18      7.82 o 
   6   0  10        2.47        0.36      3.88 o 
   7   0  10        2.79        0.00      6.42 o 
  -7   1  10       48.02       55.17      9.58 o 
  -6   1  10       14.93       24.26      7.01 o 
  -5   1  10      204.46      206.57     14.18 o 
  -4   1  10        3.99        1.51      4.17 o 
  -3   1  10       28.13       38.73      7.22 o 
  -2   1  10      165.86      142.46     10.49 o 
  -1   1  10      127.74      120.51      6.86 o 
   0   1  10       79.40       66.45      6.90 o 
   1   1  10        7.44       18.32      5.12 o 
   2   1  10       84.53       85.64     11.18 o 
   3   1  10        1.17        0.31      2.88 o 
   4   1  10        2.73        0.48      3.17 o 
   5   1  10       96.32       90.29      6.80 o 
   6   1  10        7.94        7.46      4.17 o 
   7   1  10       30.12       38.53      6.16 o 
  -7   2  10        9.68       13.83      6.66 o 
  -6   2  10       35.45       55.54      9.16 o 
  -5   2  10      167.67      148.22     11.52 o 
  -4   2  10       75.32       84.40     10.35 o 
  -3   2  10      120.32      108.77      9.24 o 
  -2   2  10      218.56      214.43     13.65 o 
  -1   2  10       13.71        8.95      4.41 o 
   0   2  10       46.09       54.53      6.32 o 
   1   2  10       22.69       19.46      5.36 o 
   2   2  10       19.38       25.30      4.70 o 
   3   2  10       36.31       44.48      6.25 o 
   4   2  10       55.67       57.05      6.88 o 
   5   2  10      130.65      117.86     14.60 o 
   6   2  10      136.01      143.60      8.87 o 
   7   2  10       38.91       48.99      6.81 o 
  -7   3  10        0.40       -2.18      4.99 o 
  -6   3  10        6.19       15.58      5.81 o 
  -5   3  10      105.36      118.67     10.01 o 
  -4   3  10       99.73       92.36      8.58 o 
  -3   3  10       59.98       68.04      7.19 o 
  -2   3  10       39.07       49.94      7.59 o 
  -1   3  10       89.11       79.80      7.78 o 
   0   3  10        0.01       -1.88      3.00 o 
   1   3  10       95.07       84.05      5.74 o 
   2   3  10       68.71       70.81      5.33 o 
   3   3  10      154.06      148.56      8.08 o 
   4   3  10       53.55       56.74      6.64 o 
   5   3  10        3.35       -0.50      3.27 o 
   6   3  10      270.05      299.57     57.69 o 
   7   3  10       19.44       24.77      7.87 o 
  -7   4  10        0.03        0.35      5.04 o 
  -6   4  10       19.96       37.94      8.12 o 
  -5   4  10      110.60       97.27      9.16 o 
  -4   4  10       26.23       29.84      6.64 o 
  -3   4  10      130.47      113.79      9.53 o 
  -2   4  10        3.35        6.56      4.78 o 
  -1   4  10        5.89       14.87      4.78 o 
   0   4  10      244.82      235.32     14.57 o 
   1   4  10       55.17       62.54      5.02 o 
   2   4  10       34.43       23.84      6.05 o 
   3   4  10      525.67      528.69     23.43 o 
   4   4  10        0.27       -2.36      2.98 o 
   5   4  10      248.81      249.81     11.81 o 
   6   4  10       36.23       34.16      5.73 o 
   7   4  10        3.10        2.63      5.23 o 
  -7   5  10        0.00       -0.13      4.81 o 
  -6   5  10        8.21        6.74      5.02 o 
  -5   5  10       80.86       76.01      8.47 o 
  -4   5  10       12.08        9.69      5.04 o 
  -3   5  10      106.38       99.87      8.97 o 
  -2   5  10      564.04      579.86     28.41 o 
  -1   5  10      249.25      246.61     15.24 o 
   0   5  10       57.99       62.37      5.04 o 
   1   5  10       22.93       28.40      4.51 o 
   2   5  10      272.18      272.39     13.95 o 
   3   5  10      326.24      330.12     14.77 o 
   4   5  10      182.33      187.29      9.59 o 
   5   5  10       31.80       32.44      6.85 o 
   6   5  10        0.01       -2.52      4.22 o 
   7   5  10        2.58        2.87      6.03 o 
  -6   6  10        2.35        4.11      4.70 o 
  -5   6  10        0.58        0.13      4.22 o 
  -4   6  10        3.07        1.12      4.22 o 
  -3   6  10       35.81       36.56      6.64 o 
  -2   6  10       26.51       17.60      5.26 o 
  -1   6  10      488.05      518.01     26.20 o 
   0   6  10      120.11      117.55      7.05 o 
   1   6  10      264.66      253.41     22.23 o 
   2   6  10        4.31       10.22      3.66 o 
   3   6  10        8.47        4.82      3.41 o 
   4   6  10       36.99       41.35      6.04 o 
   5   6  10        8.14        3.05      5.12 o 
   6   6  10        0.55       -6.11      4.75 o 
   7   6  10        8.57        8.31      6.61 o 
  -6   7  10        0.03       -2.60      4.17 o 
  -5   7  10        1.41       -2.20      3.74 o 
  -4   7  10       42.45       70.41      9.80 o 
  -3   7  10        9.58       10.14      4.67 o 
  -2   7  10        0.01        0.66      3.82 o 
  -1   7  10        0.43        1.27      3.82 o 
   0   7  10       84.41       86.18      6.06 o 
   1   7  10        3.76        2.95      3.01 o 
   2   7  10      242.46      227.94     10.55 o 
   3   7  10        2.41       -0.88      2.97 o 
   4   7  10      134.26      146.60     12.88 o 
   5   7  10        0.01       -8.10      4.41 o 
   6   7  10        0.16       -4.43      5.71 o 
  -5   8  10        3.93        7.54      5.34 o 
  -4   8  10        1.05        0.85      4.11 o 
  -3   8  10       19.21       13.19      4.94 o 
  -2   8  10        7.62        3.13      3.85 o 
  -1   8  10       16.04        2.71      3.48 o 
   0   8  10       69.02       67.33      5.49 o 
   1   8  10       34.57       34.86      6.32 o 
   2   8  10       81.96       90.30      6.18 o 
   3   8  10       15.60       16.75      6.56 o 
   4   8  10        1.37        4.27      5.02 o 
   5   8  10        8.55       17.26      7.46 o 
   6   8  10        0.03       -0.53      6.05 o 
  -5   9  10       15.78       28.73      8.31 o 
  -4   9  10       24.14       40.06      8.23 o 
  -3   9  10       12.12        3.45      4.35 o 
  -2   9  10        2.73        2.02      3.27 o 
  -1   9  10      100.30      114.55      7.43 o 
   0   9  10       59.25       66.14      6.13 o 
   1   9  10       47.15       40.42      5.37 o 
   2   9  10       19.62       17.02      6.05 o 
   3   9  10        0.68       -1.33      4.22 o 
   4   9  10        0.81       -2.15      4.19 o 
   5   9  10        5.99        7.04      7.19 o 
  -4  10  10        2.86        3.11      5.55 o 
  -3  10  10       12.50       12.93      5.26 o 
  -2  10  10        0.67       -2.04      3.05 o 
  -1  10  10        9.12        6.39      3.27 o 
   0  10  10        0.00        0.69      4.86 o 
   1  10  10        7.84        6.45      4.88 o 
   2  10  10        8.55        9.27      5.55 o 
   3  10  10        8.31        5.92      5.65 o 
   4  10  10        2.82        5.92      5.71 o 
  -2  11  10        0.02       -0.31      3.42 o 
  -1  11  10        0.04       -1.30      6.48 o 
   1  11  10        5.97        4.99      5.20 o 
   2  11  10        1.34        0.16      4.25 o 
   3  11  10        0.04       -1.01      5.73 o 
  -2  -7  11       48.82       36.21     10.57 o 
   2  -7  11       13.86       12.34      8.81 o 
  -4  -6  11        4.04        4.83     10.11 o 
  -3  -6  11        5.39        2.34      7.78 o 
  -2  -6  11      142.26      119.47     12.08 o 
   0  -6  11        0.83       -9.13      6.08 o 
   1  -6  11        0.01        1.67      6.03 o 
   2  -6  11        2.05       -0.98      6.77 o 
   3  -6  11       12.35       14.55      8.50 o 
  -4  -5  11        9.25        3.37      9.90 o 
  -3  -5  11       65.10       66.93     12.96 o 
  -2  -5  11       18.82       11.26      7.41 o 
  -1  -5  11       13.05        7.99      4.44 o 
   0  -5  11       41.30       61.80     11.10 o 
   1  -5  11        0.95        0.93      5.76 o 
   2  -5  11        1.32       -0.24      6.11 o 
   3  -5  11        2.10       -5.65      6.27 o 
   4  -5  11       16.07       13.43      8.26 o 
  -5  -4  11        4.12        8.47     11.15 o 
  -4  -4  11        1.65       -4.78      8.02 o 
  -3  -4  11        0.46       -1.06      7.04 o 
  -2  -4  11        0.19       -3.32      3.74 o 
  -1  -4  11       47.44       48.19     14.42 o 
   0  -4  11        2.09        0.16      5.60 o 
   1  -4  11       14.33       18.88      7.27 o 
   2  -4  11        2.54        0.24      5.15 o 
   3  -4  11        0.39       -7.38      4.73 o 
   4  -4  11        5.28       11.47      7.30 o 
   5  -4  11        4.25        1.88      7.09 o 
  -6  -3  11       27.16       28.75     14.68 o 
  -5  -3  11        3.57        3.61     10.41 o 
  -4  -3  11        0.38        0.56      8.04 o 
  -3  -3  11        5.54        8.97      4.73 o 
  -2  -3  11       35.55       52.47      6.68 o 
  -1  -3  11        1.86       -0.35      3.45 o 
   0  -3  11       25.98       27.45      7.30 o 
   1  -3  11        2.61       -1.43      5.12 o 
   2  -3  11       73.61       93.45     12.27 o 
   3  -3  11       17.57       13.81      6.64 o 
   4  -3  11        4.32        0.66      5.65 o 
   5  -3  11        5.93        5.87      7.22 o 
   6  -3  11       31.96       47.18     11.26 o 
  -6  -2  11       38.26       55.14     16.78 o 
  -5  -2  11        2.56       -7.81     10.38 o 
  -4  -2  11        2.56        0.04      4.59 o 
  -3  -2  11       61.63       74.95      9.01 o 
  -2  -2  11        4.37        6.15      4.04 o 
  -1  -2  11        0.02       10.88      9.34 o 
   0  -2  11       13.21       21.45      6.56 o 
   1  -2  11      429.55      425.17     23.63 o 
   2  -2  11       12.57       16.22      6.32 o 
   3  -2  11       14.04       15.21      6.85 o 
   4  -2  11        0.47       -4.88      4.57 o 
   5  -2  11       52.47       71.28     12.53 o 
   6  -2  11        1.79       -0.11      5.84 o 
  -6  -1  11        0.94      -11.92     11.65 o 
  -5  -1  11        0.01       -6.52      6.27 o 
  -4  -1  11       15.78       14.31      5.51 o 
  -3  -1  11        3.32        0.50      3.40 o 
  -2  -1  11       66.23       71.49      8.72 o 
  -1  -1  11       30.86       33.67      5.71 o 
   0  -1  11      211.70      199.54     13.81 o 
   1  -1  11       18.76       20.26      6.50 o 
   2  -1  11      220.95      202.75     14.42 o 
   3  -1  11      109.73       94.56      9.64 o 
   4  -1  11       19.27       14.04      6.19 o 
   5  -1  11       63.68       76.51     12.34 o 
   6  -1  11       69.22      109.38     15.40 o 
  -6   0  11       13.66       17.74      9.40 o 
  -5   0  11        0.18       -7.01      4.19 o 
  -4   0  11       32.55       32.62      6.70 o 
  -3   0  11        6.69        5.97      4.04 o 
  -2   0  11       18.91       27.26      7.84 o 
  -1   0  11        1.05       -3.48      2.64 o 
   0   0  11       36.65       56.15      8.31 o 
   1   0  11        7.04        0.40      3.98 o 
   2   0  11       16.96       15.11      6.00 o 
   3   0  11        2.70       -1.96      4.25 o 
   4   0  11        6.26        2.35      4.29 o 
   5   0  11       31.52       30.85      8.92 o 
   6   0  11      107.00      119.63     12.93 o 
  -7   1  11       48.70       85.01     12.40 o 
  -6   1  11       64.93       74.52     11.07 o 
  -5   1  11        5.97       -1.27      4.70 o 
  -4   1  11       11.70        8.18      5.36 o 
  -3   1  11       37.29       51.21      8.42 o 
  -2   1  11       73.22       85.00      6.45 o 
  -1   1  11        4.23        5.12      3.25 o 
   0   1  11        0.17        2.10      4.09 o 
   1   1  11       10.21       12.00      5.31 o 
   2   1  11       66.65       64.70      7.59 o 
   3   1  11        8.45        9.11      6.44 o 
   4   1  11        0.00       -6.00      3.00 o 
   5   1  11       18.56       19.71      5.04 o 
   6   1  11       54.67       79.56      8.41 o 
   7   1  11        7.26        6.72      7.70 o 
  -7   2  11       38.57       78.10     12.11 o 
  -6   2  11       58.53       86.76     11.55 o 
  -5   2  11        2.75        4.06      4.49 o 
  -4   2  11        2.82       -1.09      4.27 o 
  -3   2  11        8.84       12.11      5.36 o 
  -2   2  11       10.22        5.95      4.73 o 
  -1   2  11      173.38      162.61     11.81 o 
   0   2  11       46.12       67.33      9.03 o 
   1   2  11        0.19        3.27      4.11 o 
   2   2  11       16.32       22.89      4.57 o 
   3   2  11        0.07       -5.08      2.54 o 
   4   2  11       45.90       49.84      8.63 o 
   5   2  11        0.09       -0.89      3.44 o 
   6   2  11        0.07       -0.94      3.72 o 
   7   2  11       16.11       26.06      6.58 o 
  -6   3  11       28.69       40.27      8.26 o 
  -5   3  11        8.96        3.00      4.99 o 
  -4   3  11       58.88       80.65     10.49 o 
  -3   3  11       92.36       91.91      8.92 o 
  -2   3  11       86.08       69.90      7.75 o 
  -1   3  11       36.84       41.73      7.59 o 
   0   3  11      190.32      187.75     12.98 o 
   1   3  11        8.13        6.51      3.21 o 
   2   3  11       35.07       42.27      6.44 o 
   3   3  11        6.72        9.60      3.85 o 
   4   3  11        4.72        3.76      3.52 o 
   5   3  11       76.92       80.71      6.73 o 
   6   3  11        2.01        2.05      3.93 o 
   7   3  11        2.49        6.53      4.58 o 
  -6   4  11        1.47        2.10      4.86 o 
  -5   4  11       13.97       17.44      5.73 o 
  -4   4  11       16.99       15.40      5.92 o 
  -3   4  11        7.96        6.24      4.73 o 
  -2   4  11       73.96       69.56      7.81 o 
  -1   4  11       16.21       21.00      5.97 o 
   0   4  11      138.67      161.55     12.00 o 
   1   4  11      362.15      365.20     14.68 o 
   2   4  11        1.32       -2.82      2.73 o 
   3   4  11        6.84        9.10      3.84 o 
   4   4  11       28.75       33.84      5.65 o 
   5   4  11       61.20       69.42     10.67 o 
   6   4  11        8.45        6.00      4.28 o 
   7   4  11        5.27       10.30      6.03 o 
  -6   5  11        7.98        2.95      4.99 o 
  -5   5  11        1.94        1.04      4.25 o 
  -4   5  11       55.54       53.89      8.28 o 
  -3   5  11       21.67       18.27      5.95 o 
  -2   5  11        8.87        3.08      4.75 o 
  -1   5  11        3.87        9.21      5.31 o 
   0   5  11      224.74      220.35     14.71 o 
   1   5  11       67.92       71.99      5.71 o 
   2   5  11       10.26        9.19      3.80 o 
   3   5  11       62.60       63.96     10.45 o 
   4   5  11        5.32       -0.21      3.18 o 
   5   5  11        0.89       -1.42      3.67 o 
   6   5  11        0.27       -3.72      4.75 o 
  -6   6  11        0.00       -2.63      4.67 o 
  -5   6  11       10.97       19.70      6.82 o 
  -4   6  11      110.53      119.84     10.51 o 
  -3   6  11       48.17       28.38      6.53 o 
  -2   6  11      136.86      151.48     11.81 o 
  -1   6  11        0.12       -0.24      3.77 o 
   0   6  11       68.79       73.36      5.72 o 
   1   6  11       39.17       28.56     14.00 o 
   2   6  11      161.57      172.12      9.07 o 
   3   6  11        2.49       -0.48      3.13 o 
   4   6  11       17.07       14.57      4.30 o 
   5   6  11        5.05        3.69      5.63 o 
   6   6  11        3.69        3.00      5.60 o 
  -5   7  11        8.33        8.31      5.65 o 
  -4   7  11        0.54        1.09      4.35 o 
  -3   7  11        7.02        3.90      4.14 o 
   0   7  11       70.19       84.63      6.20 o 
   1   7  11       72.38       82.29      6.53 o 
   2   7  11        1.94        3.58      3.33 o 
   3   7  11        0.01       -4.07      3.17 o 
   4   7  11       36.83       35.73      8.26 o 
   5   7  11        5.99        5.36      5.39 o 
   6   7  11        2.79        4.49      6.61 o 
  -5   8  11        4.29        7.86      5.95 o 
  -4   8  11        2.15        0.74      4.38 o 
  -3   8  11       24.21        9.90      4.46 o 
  -2   8  11       34.04        5.63      3.16 o 
  -1   8  11        6.27        1.25      3.16 o 
   0   8  11        1.57        0.44      2.62 o 
   1   8  11      132.61      144.30     10.37 o 
   2   8  11       31.94       17.95      7.82 o 
   3   8  11        0.73       -0.53      4.09 o 
   4   8  11        7.12        4.11      5.10 o 
   5   8  11       20.64       30.24      8.97 o 
  -4   9  11        2.14        6.21      5.47 o 
  -3   9  11        3.34        1.04      2.97 o 
  -2   9  11        3.57       -1.43      3.00 o 
  -1   9  11        1.35       -0.58      3.40 o 
   0   9  11        0.06        1.22      4.18 o 
   1   9  11        5.59        1.37      3.49 o 
   2   9  11        0.19       -1.38      4.83 o 
   3   9  11        4.40        7.57      5.89 o 
   4   9  11       46.84       64.38     11.31 o 
  -3  10  11        0.37       -0.61      3.16 o 
  -2  10  11        1.00       -0.74      3.88 o 
  -1  10  11        1.13       -2.63      3.48 o 
   0  10  11        5.22        1.74      3.27 o 
   1  10  11        2.31       -0.56      4.67 o 
   2  10  11       10.45        6.42      5.12 o 
   3  10  11       70.14      105.74     13.59 o 
   1  11  11        0.01       -2.97      4.83 o 
   2  11  11        4.91        5.23      5.52 o 
   1  -6  12        2.41        8.68      7.73 o 
   2  -6  12        1.26        4.04      7.75 o 
  -3  -5  12       36.71       34.65     11.04 o 
  -1  -5  12        0.00       -1.49      6.48 o 
   0  -5  12        3.19        2.87      6.74 o 
   1  -5  12       10.69        4.67      6.61 o 
   2  -5  12       20.21       26.36      9.16 o 
   3  -5  12        5.12        4.49      7.88 o 
  -4  -4  12        0.29       -4.46      9.45 o 
  -3  -4  12        0.20       -3.96      7.51 o 
  -2  -4  12        3.45       -4.49      6.05 o 
  -1  -4  12        6.26        0.80      6.40 o 
   0  -4  12        4.87       -0.05      5.65 o 
   1  -4  12        4.47        0.50      6.11 o 
   2  -4  12       42.01       49.17     10.22 o 
   3  -4  12       61.49       79.09     12.90 o 
   4  -4  12       14.93       12.45      7.99 o 
  -5  -3  12        0.21       -0.11     11.39 o 
  -4  -3  12        1.54       -7.65      8.97 o 
  -3  -3  12        7.11        5.29      4.95 o 
  -2  -3  12        4.75       -3.63      4.16 o 
  -1  -3  12        0.01       -7.65      4.25 o 
   0  -3  12        0.00       -2.36      5.23 o 
   1  -3  12       11.13        6.34      5.84 o 
   2  -3  12        6.25        3.08      6.19 o 
   3  -3  12       24.13       25.03      8.36 o 
   4  -3  12       16.75       18.80      8.26 o 
   5  -3  12       19.35       16.49      7.99 o 
  -5  -2  12        4.52       -5.23     11.26 o 
  -4  -2  12        1.91        4.60      5.07 o 
  -3  -2  12        4.50        1.38      4.44 o 
  -2  -2  12        0.51       -2.19      3.43 o 
  -1  -2  12       21.74       27.80      7.75 o 
   0  -2  12        7.37        6.88      5.68 o 
   1  -2  12        3.28        5.18      5.68 o 
   2  -2  12       17.26       20.57      7.75 o 
   3  -2  12        1.41        1.65      5.18 o 
   4  -2  12        2.66        0.45      5.68 o 
   5  -2  12        8.43        3.88      6.48 o 
  -6  -1  12        4.21        5.20     14.18 o 
  -5  -1  12       52.99       77.36      9.95 o 
  -4  -1  12       25.87       27.19      7.62 o 
  -3  -1  12       16.71       15.16     12.77 o 
  -2  -1  12      215.02      203.08     10.43 o 
  -1  -1  12       11.80        9.72      6.00 o 
   0  -1  12       10.81        7.06      5.39 o 
   1  -1  12       47.24       61.78      9.80 o 
   2  -1  12        2.86        0.48      4.17 o 
   3  -1  12        2.05        4.83      5.23 o 
   4  -1  12        0.13       -2.73      5.26 o 
   5  -1  12        0.33      -10.99      5.50 o 
   6  -1  12       10.55       16.91      9.13 o 
  -6   0  12       13.77       27.74     10.69 o 
  -5   0  12        3.42       -0.26      7.13 o 
  -4   0  12      112.95      117.48     11.07 o 
  -3   0  12      110.41      123.52      8.55 o 
  -2   0  12        0.11       -1.51      3.51 o 
  -1   0  12       53.87       59.87      9.16 o 
   0   0  12       20.82       41.49      7.78 o 
   1   0  12       16.69       15.27      5.92 o 
   2   0  12        0.75       -1.78      4.38 o 
   3   0  12       12.30        4.62      5.89 o 
   4   0  12        3.30        3.44      3.67 o 
   5   0  12       18.69       10.11      4.70 o 
   6   0  12        4.65        3.88      7.43 o 
  -6   1  12       24.38       48.10      8.86 o 
  -5   1  12       33.10       43.49      9.70 o 
  -4   1  12       40.41       46.21      7.50 o 
  -3   1  12        6.80        8.36      4.35 o 
  -2   1  12      146.38      173.71     10.92 o 
  -1   1  12        0.47       -1.73      3.40 o 
   0   1  12       38.97       31.78      7.41 o 
   1   1  12       19.63       16.06      6.03 o 
   2   1  12       91.95       95.20      9.69 o 
   3   1  12        0.42       -2.09      2.93 o 
   4   1  12        6.30        0.93      3.79 o 
   5   1  12        2.04       -0.26      4.06 o 
   6   1  12       53.15       59.79      8.10 o 
  -6   2  12       23.60       35.04      8.23 o 
  -5   2  12       52.04       68.07     10.65 o 
  -4   2  12        1.68        1.17      4.46 o 
  -3   2  12       58.89       57.74      9.53 o 
  -2   2  12        0.02       -2.02      3.80 o 
  -1   2  12        1.85        2.31      4.78 o 
   0   2  12       57.44       70.88      9.93 o 
   1   2  12       19.37       18.37      6.45 o 
   2   2  12        5.09        6.61      5.89 o 
   3   2  12       92.32       88.75     12.70 o 
   4   2  12      107.39      103.41     11.31 o 
   5   2  12       49.44       55.77      7.35 o 
   6   2  12        4.72        0.53      4.43 o 
  -6   3  12       39.47       59.95     10.22 o 
  -5   3  12       47.08       85.25     11.65 o 
  -4   3  12        8.33        2.73      5.28 o 
  -3   3  12       31.00       42.88      8.15 o 
  -2   3  12       85.60       79.49      8.55 o 
  -1   3  12       42.99       35.34      7.73 o 
   0   3  12       87.15       71.31      8.15 o 
   1   3  12       37.43       26.18      6.21 o 
   2   3  12      146.63      133.04      8.12 o 
   3   3  12       57.63       57.30      6.86 o 
   4   3  12      110.15      117.67      7.98 o 
   5   3  12        9.26        0.66      3.76 o 
   6   3  12        0.46       -2.84      3.89 o 
  -6   4  12        5.16       15.90      6.69 o 
  -5   4  12        1.04        7.09      5.26 o 
  -4   4  12        3.92        8.92      5.58 o 
  -3   4  12        1.53       -2.84      4.06 o 
  -2   4  12       73.32       74.31      8.42 o 
  -1   4  12      203.74      212.36     14.73 o 
   0   4  12       94.52       95.81      9.40 o 
   1   4  12       82.61       86.51      6.45 o 
   2   4  12        1.54        1.99      4.63 o 
   3   4  12       18.33       19.97      4.82 o 
   4   4  12      192.26      199.32     10.62 o 
   5   4  12        3.02       -1.30      3.41 o 
   6   4  12        1.95        1.99      4.18 o 
  -5   5  12        0.71       -1.38      4.41 o 
  -4   5  12       21.66       22.57      6.69 o 
  -3   5  12        0.04       -2.15      4.65 o 
  -2   5  12       13.81       13.11      5.58 o 
  -1   5  12        3.91        2.68      4.38 o 
   0   5  12       89.85       84.69      8.95 o 
   1   5  12       42.72       50.39      9.05 o 
   2   5  12      424.21      419.10     16.84 o 
   3   5  12       10.39       13.53      4.22 o 
   4   5  12        7.22        5.18      5.50 o 
   5   5  12       32.96       35.57      8.39 o 
   6   5  12        0.19       -4.46      5.89 o 
  -5   6  12        3.94        3.29      5.28 o 
  -4   6  12       40.06       35.65      7.83 o 
  -3   6  12        0.39       -4.27      4.11 o 
  -2   6  12       30.68       16.27      5.39 o 
   0   6  12        6.26        0.05      3.58 o 
   1   6  12      217.93      209.38     15.24 o 
   2   6  12       37.84       36.05     13.78 o 
   3   6  12        1.82       -0.29      3.07 o 
   4   6  12       11.41        6.83      3.91 o 
   5   6  12        5.97        4.19      5.68 o 
  -5   7  12        0.00       -2.76      5.26 o 
  -4   7  12       34.43       34.78      7.62 o 
  -3   7  12        5.43        6.50      3.98 o 
  -2   7  12       46.90        9.21      3.98 o 
  -1   7  12       18.16        3.80      3.19 o 
   0   7  12       13.15        6.85      8.44 o 
   1   7  12       11.68        7.21      3.29 o 
   2   7  12       12.55       11.44      3.81 o 
   3   7  12       81.96       90.24      6.92 o 
   4   7  12        2.06        0.74      5.39 o 
   5   7  12        0.06       -4.46      5.63 o 
  -4   8  12        4.51        6.27      4.30 o 
  -3   8  12       21.86        7.38      3.82 o 
  -2   8  12        0.00       -1.27      3.40 o 
  -1   8  12       13.71        2.71      2.92 o 
   0   8  12        0.01       -2.62      2.86 o 
   1   8  12        2.20        0.62      2.59 o 
   2   8  12        0.94       -2.06      2.87 o 
   3   8  12        2.56        4.22      5.73 o 
   4   8  12        2.59       -3.93      5.58 o 
  -3   9  12       17.70        5.58      4.78 o 
  -2   9  12       31.73        5.79      3.29 o 
  -1   9  12        9.38       -0.24      2.92 o 
   0   9  12       18.06       11.56      6.34 o 
   1   9  12        0.15       -2.08      2.89 o 
   2   9  12        0.44       -1.22      4.67 o 
   3   9  12        0.00       -3.93      4.75 o 
  -2  10  12        0.36       -0.16      3.29 o 
  -1  10  12        5.57        1.96      3.45 o 
   0  10  12        1.68        1.10      3.22 o 
   1  10  12        0.44       -6.74      4.88 o 
   2  10  12        0.03       -0.64      4.96 o 
   0  -5  13        6.00        2.50      7.14 o 
   1  -5  13        3.33        3.85      7.06 o 
  -1  -4  13        2.82        3.77      6.69 o 
   0  -4  13       16.61       18.37      8.07 o 
   1  -4  13       34.76       38.47      9.80 o 
   2  -4  13        4.09        6.34      6.66 o 
   3  -4  13        0.03        1.43      7.38 o 
  -4  -3  13        6.36        6.08     11.36 o 
  -3  -3  13        3.50        5.84      6.93 o 
  -2  -3  13        8.25       11.20      7.78 o 
  -1  -3  13       59.68       60.77     11.23 o 
   0  -3  13       12.19        8.28      6.77 o 
   1  -3  13        0.87        4.51      5.63 o 
   2  -3  13       23.58       26.12      8.44 o 
   3  -3  13        2.04       -3.13      5.97 o 
   4  -3  13        3.22       -3.69      6.00 o 
  -4  -2  13        1.64        0.79      5.42 o 
  -3  -2  13       19.96       32.02      8.73 o 
  -2  -2  13        2.76       -3.37      4.96 o 
  -1  -2  13        1.82        2.44      6.27 o 
   0  -2  13        5.52        1.17      5.26 o 
   1  -2  13       15.44       10.27      6.45 o 
   2  -2  13       14.46       11.71      7.17 o 
   3  -2  13       16.81       17.47      7.22 o 
   4  -2  13        0.53       -4.99      5.79 o 
  -5  -1  13        0.31        0.53      5.67 o 
  -4  -1  13       17.18       30.96      7.09 o 
  -3  -1  13        4.38        2.65      5.65 o 
  -2  -1  13        0.26        2.81      5.42 o 
  -1  -1  13        1.40        0.40      4.83 o 
   0  -1  13       12.39       16.25      7.17 o 
   1  -1  13       11.02       11.89      6.48 o 
   2  -1  13        8.61       10.38      6.56 o 
   3  -1  13        0.02       -0.08      4.51 o 
   4  -1  13        3.16        0.50      6.24 o 
   5  -1  13        0.00       -8.65      6.29 o 
  -5   0  13       16.69       20.83      7.55 o 
  -4   0  13       28.54       30.46      6.98 o 
  -3   0  13       18.67       28.80      8.10 o 
  -2   0  13       59.74       64.43     10.51 o 
  -1   0  13        2.89       -2.50      4.19 o 
   0   0  13       36.99       61.51      9.96 o 
   1   0  13        4.05        2.02      5.58 o 
   2   0  13       30.76       43.11      9.11 o 
   3   0  13       10.54        1.27      5.89 o 
   4   0  13        2.06       -3.72      5.50 o 
   5   0  13        5.66        4.32      4.26 o 
  -5   1  13        0.00       -3.07      5.21 o 
  -4   1  13       33.24       43.15      7.75 o 
  -3   1  13       17.50       31.57      7.67 o 
  -2   1  13       56.73       70.38     10.30 o 
  -1   1  13       77.36       75.00     10.86 o 
   0   1  13      178.91      177.16     13.43 o 
   1   1  13       32.50       35.95      8.44 o 
   2   1  13       56.93       69.45     10.86 o 
   3   1  13        9.70        4.43      6.19 o 
   4   1  13        0.09       -2.10      3.81 o 
   5   1  13       38.74       44.94     12.60 o 
  -5   2  13        2.72        0.11      5.73 o 
  -4   2  13        6.33        6.90      5.79 o 
  -3   2  13        7.60        6.00      5.39 o 
  -2   2  13       35.61       49.64      9.21 o 
  -1   2  13        1.83        0.74      4.25 o 
   0   2  13      240.44      257.76     17.04 o 
   1   2  13       15.98       18.58      7.25 o 
   2   2  13       25.25       30.82      8.12 o 
   3   2  13       74.85       83.15      7.64 o 
   4   2  13       69.52       95.13      7.50 o 
   5   2  13        9.72       10.02      4.95 o 
  -5   3  13        0.26        0.29      5.10 o 
  -4   3  13       23.57       30.64      7.83 o 
  -3   3  13       12.54       11.36      6.29 o 
  -2   3  13       10.84       19.30      6.72 o 
  -1   3  13        0.63       -1.62      4.54 o 
   0   3  13      160.67      200.89     14.63 o 
   1   3  13       19.38       20.92      6.40 o 
   2   3  13       46.06       50.31      9.19 o 
   3   3  13        0.11       -0.20      3.57 o 
   4   3  13       25.31       32.55      6.34 o 
   5   3  13        2.61        7.21      4.86 o 
  -5   4  13       21.85       23.34      7.43 o 
  -4   4  13        2.32        0.69      4.54 o 
  -3   4  13        0.13       -0.21      4.17 o 
  -2   4  13       85.89       95.81      9.85 o 
  -1   4  13      169.30      188.54     14.23 o 
   0   4  13       45.56       23.39      5.79 o 
   1   4  13        0.00        7.22      5.23 o 
   2   4  13       47.23       43.44      9.33 o 
   3   4  13        2.80        0.08      3.45 o 
   4   4  13       11.90       10.51      4.57 o 
   5   4  13        0.22       -1.88      3.95 o 
  -5   5  13        3.70        3.35      5.71 o 
  -4   5  13        9.20       14.52      6.56 o 
  -3   5  13       10.76        5.65      5.39 o 
  -2   5  13        0.60       -7.57      4.78 o 
  -1   5  13       55.48       24.21      6.24 o 
   0   5  13        8.77        1.38      3.93 o 
   1   5  13       16.10        7.14      4.88 o 
   2   5  13       52.58       41.27     20.30 o 
   3   5  13        9.50        6.45      4.28 o 
   4   5  13       12.73       21.21      5.43 o 
   5   5  13        0.66        2.25      4.20 o 
  -4   6  13       19.65       10.96      6.37 o 
  -3   6  13        8.84        8.20      5.60 o 
  -2   6  13        0.39       -0.58      4.25 o 
  -1   6  13        0.98       -0.61      3.42 o 
   0   6  13        4.18        1.41      4.06 o 
   1   6  13       97.58       91.86      9.90 o 
   2   6  13        0.01       -1.61      3.03 o 
   3   6  13        0.73       -2.30      3.22 o 
   4   6  13       27.40       32.57      5.95 o 
   5   6  13        0.04        4.46      5.65 o 
  -4   7  13        1.78        1.99      5.55 o 
  -3   7  13        0.00        0.64      3.93 o 
  -2   7  13       13.68        6.05      4.35 o 
  -1   7  13        4.12        1.12      3.82 o 
   0   7  13       19.28        2.68      3.45 o 
   1   7  13        6.88        3.91      3.46 o 
   2   7  13       62.21       73.99     11.26 o 
   3   7  13       16.68       23.01      5.30 o 
   4   7  13        0.17       -2.84      5.47 o 
  -3   8  13       12.15        6.32      4.41 o 
  -2   8  13        0.61        0.56      3.50 o 
  -1   8  13        0.91        0.74      3.27 o 
   0   8  13        1.54        2.07      4.22 o 
   1   8  13       33.74       43.86      9.42 o 
   2   8  13        1.49       -1.12      3.06 o 
   3   8  13        0.47        5.52      6.29 o 
  -2   9  13        0.61       -2.28      3.64 o 
  -1   9  13        0.03       -0.53      3.27 o 
   0   9  13        9.37        1.96      3.58 o 
   1   9  13        1.20        1.38      3.02 o 
   2   9  13        4.40        2.63      5.55 o 
  -2  -3  14        3.88        7.19      7.65 o 
  -1  -3  14        3.13       -4.57      5.65 o 
   0  -3  14        0.24       -4.91      5.71 o 
   1  -3  14       12.82       11.76      7.65 o 
   2  -3  14        6.67        6.34      7.54 o 
  -3  -2  14        0.05       -2.47      5.73 o 
  -2  -2  14        5.88        2.87      6.08 o 
  -1  -2  14        0.09       -4.96      5.15 o 
   0  -2  14        0.67       -3.98      5.34 o 
   1  -2  14       14.87        9.11      7.04 o 
   2  -2  14        0.20       -4.75      6.29 o 
   3  -2  14        0.08       -2.87      5.92 o 
  -3  -1  14       13.34        0.21      6.40 o 
  -2  -1  14       53.56       80.52     11.89 o 
  -1  -1  14        7.03        3.66      5.65 o 
   0  -1  14        0.89       -1.09      5.39 o 
   1  -1  14        2.86       -5.18      5.12 o 
   2  -1  14        7.70        1.51      5.97 o 
   3  -1  14        3.60       -5.63      5.34 o 
  -4   0  14       10.83        4.88      6.74 o 
  -3   0  14       74.57       90.32     12.64 o 
  -2   0  14        0.02       -3.29      4.59 o 
  -1   0  14       39.88       46.30      9.53 o 
   0   0  14        0.47        3.56      5.71 o 
   1   0  14        0.15        1.35      5.36 o 
   2   0  14        3.28       -1.59      5.10 o 
   3   0  14        2.79        4.54      6.90 o 
   4   0  14        6.88        2.89      6.58 o 
  -4   1  14        5.74        4.17      6.29 o 
  -3   1  14        0.83       -0.98      4.73 o 
  -2   1  14       78.09       94.99     12.42 o 
  -1   1  14       31.36       33.80      8.58 o 
   0   1  14       42.49       67.35     10.96 o 
   1   1  14        7.52        1.06      5.36 o 
   2   1  14       16.35       24.80      8.20 o 
   3   1  14        0.99       -3.00      5.95 o 
   4   1  14      117.03      147.37     13.86 o 
  -4   2  14        0.09       -2.26      4.99 o 
  -3   2  14        0.11        2.84      5.18 o 
  -2   2  14        1.16       -4.73      4.59 o 
  -1   2  14       58.92       57.05     10.19 o 
   0   2  14       57.94       47.92      9.27 o 
   1   2  14        0.36        1.88      5.23 o 
   2   2  14        6.15        9.42      7.01 o 
   3   2  14       62.86       86.25     12.93 o 
   4   2  14       34.97       45.94      7.09 o 
  -4   3  14       17.48       33.48      8.95 o 
  -3   3  14        0.90       -0.35      4.70 o 
  -2   3  14        4.16       11.63      6.03 o 
  -1   3  14        1.15        1.75      5.44 o 
   0   3  14        0.00       -2.02      5.04 o 
   1   3  14       62.25       66.48     10.65 o 
   2   3  14      191.35      233.94     17.04 o 
   3   3  14        2.69        1.30      4.09 o 
   4   3  14        7.86        8.10      4.96 o 
  -4   4  14       58.98       91.11     12.93 o 
  -3   4  14        2.41        8.34      6.03 o 
  -2   4  14       47.13       43.46      9.34 o 
  -1   4  14        3.97        7.83      5.60 o 
   0   4  14       75.68       87.50      9.90 o 
   1   4  14      119.30      113.55     11.12 o 
   2   4  14       29.44       25.62      7.51 o 
   3   4  14        0.02       -3.42      3.49 o 
   4   4  14        0.14       -4.60      3.91 o 
  -4   5  14        0.41        4.14      5.87 o 
  -3   5  14        1.92        1.59      5.23 o 
  -2   5  14       49.26       41.28      8.02 o 
  -1   5  14        0.47        2.26      4.94 o 
   0   5  14       55.21       26.07      6.82 o 
   1   5  14        6.16        3.08      4.38 o 
   2   5  14        0.19        4.87      4.04 o 
   3   5  14       12.14       11.17      4.46 o 
   4   5  14       11.30       16.45      5.37 o 
  -3   6  14        1.16        3.13      5.76 o 
  -2   6  14        2.01        1.94      4.54 o 
  -1   6  14       11.97        9.50      5.50 o 
   0   6  14        0.00       -2.52      4.38 o 
   1   6  14        1.35        3.40      4.11 o 
   2   6  14        5.90        2.18      3.61 o 
   3   6  14        4.06        4.46      4.08 o 
  -3   7  14       12.52        7.49      4.96 o 
  -2   7  14        1.10        2.36      4.83 o 
  -1   7  14        2.47        1.46      3.80 o 
   0   7  14        0.25       -4.41      2.95 o 
   1   7  14        4.25        1.15      3.81 o 
   2   7  14        2.99        2.13      3.52 o 
   3   7  14        2.87       -0.04      4.06 o 
  -1   8  14        2.34        0.61      3.53 o 
   0   8  14        3.52        3.13      3.98 o 
   1   8  14       17.81        9.91      6.38 o 
   2   8  14        3.18        1.22      3.23 o 
  -2  -1  15       19.87       13.35      7.51 o 
  -1  -1  15       28.31       25.59      8.63 o 
   0  -1  15       77.31       93.29     13.49 o 
   1  -1  15       12.13        6.37      7.09 o 
   2  -1  15        4.81        3.16      6.85 o 
  -2   0  15        0.03        5.26      6.08 o 
  -1   0  15        0.22       -0.27      5.65 o 
   0   0  15       68.88       73.54     12.08 o 
   1   0  15       42.50       68.79     11.73 o 
   2   0  15        0.01        0.77      5.42 o 
  -3   1  15        6.96       -1.06      5.84 o 
  -2   1  15        1.23       -1.04      5.47 o 
  -1   1  15       33.02       32.42      8.50 o 
   0   1  15       21.78       28.91      8.71 o 
   1   1  15        0.94        0.90      5.47 o 
   2   1  15       16.59       23.68      8.71 o 
   3   1  15        0.26       -4.17      5.58 o 
  -3   2  15        1.20       -3.77      4.96 o 
  -2   2  15        1.89       -5.84      4.73 o 
  -1   2  15       59.83       60.61     11.10 o 
   0   2  15        0.32        3.37      5.79 o 
   1   2  15       17.24       16.65      8.10 o 
   2   2  15       44.09       71.33     11.89 o 
   3   2  15        8.87        4.70      7.22 o 
  -3   3  15        2.85        5.92      5.73 o 
  -2   3  15        3.82       -1.70      5.02 o 
  -1   3  15       21.67        9.13      6.80 o 
   0   3  15       13.30       15.16      6.77 o 
   1   3  15        7.89       11.52      6.61 o 
   2   3  15        0.02       -2.68      6.00 o 
   3   3  15        1.87       -2.26      5.87 o 
  -3   4  15        3.57        6.45      6.21 o 
  -2   4  15        6.37       14.92      7.49 o 
  -1   4  15        2.14       -2.63      5.39 o 
   0   4  15       54.80       43.86      9.45 o 
   1   4  15       24.18       34.67      8.84 o 
   2   4  15       34.02       35.44      9.05 o 
   3   4  15        1.70       -1.36      4.01 o 
  -2   5  15       11.36       12.24      6.88 o 
  -1   5  15        0.01       -4.22      5.26 o 
   0   5  15        2.61       -1.12      4.25 o 
   1   5  15        1.16        0.80      5.02 o 
   2   5  15        1.52       -2.87      5.63 o 
  -1   6  15        0.01       -4.22      4.65 o 
   0   6  15        7.25        2.28      3.66 o 
   1   6  15       16.54        5.34      5.28 o 
   2   6  15        0.03       -1.91      3.91 o 
                                                 
